# Supplementary material for: The Microbiome-Gut-Brain axis regulates social cognition & craving in young binge drinkers
Source: eBioMedicine. 2023 Feb 2;89:104442. doi: 10.1016/j.ebiom.2023.104442 (PMC10025767; doi:10.1016/j.ebiom.2023.104442)
Supplement: Supplementary Table 2 [file mmc2.xlsx]

## Sheet: total_drinking_stats
feature	(Intercept) Estimate.TLFB_maxdrinks	(Intercept) Std. Error.TLFB_maxdrinks	(Intercept) t value.TLFB_maxdrinks	(Intercept) Pr(>|t|).TLFB_maxdrinks	(Intercept) 2.5 %.TLFB_maxdrinks	(Intercept) 97.5 %.TLFB_maxdrinks	TLFB_maxdrinks Estimate	TLFB_maxdrinks Std. Error	TLFB_maxdrinks t value	TLFB_maxdrinks Pr(>|t|)	TLFB_maxdrinks 2.5 %	TLFB_maxdrinks 97.5 %	BMI_a Estimate.TLFB_maxdrinks	BMI_a Std. Error.TLFB_maxdrinks	BMI_a t value.TLFB_maxdrinks	BMI_a Pr(>|t|).TLFB_maxdrinks	BMI_a 2.5 %.TLFB_maxdrinks	BMI_a 97.5 %.TLFB_maxdrinks	Othervegetables Estimate.TLFB_maxdrinks	Othervegetables Std. Error.TLFB_maxdrinks	Othervegetables t value.TLFB_maxdrinks	Othervegetables Pr(>|t|).TLFB_maxdrinks	Othervegetables 2.5 %.TLFB_maxdrinks	Othervegetables 97.5 %.TLFB_maxdrinks	FriedFoods Estimate.TLFB_maxdrinks	FriedFoods Std. Error.TLFB_maxdrinks	FriedFoods t value.TLFB_maxdrinks	FriedFoods Pr(>|t|).TLFB_maxdrinks	FriedFoods 2.5 %.TLFB_maxdrinks	FriedFoods 97.5 %.TLFB_maxdrinks	Redmeats Estimate.TLFB_maxdrinks	Redmeats Std. Error.TLFB_maxdrinks	Redmeats t value.TLFB_maxdrinks	Redmeats Pr(>|t|).TLFB_maxdrinks	Redmeats 2.5 %.TLFB_maxdrinks	Redmeats 97.5 %.TLFB_maxdrinks	Highfatdairyproducts Estimate.TLFB_maxdrinks	Highfatdairyproducts Std. Error.TLFB_maxdrinks	Highfatdairyproducts t value.TLFB_maxdrinks	Highfatdairyproducts Pr(>|t|).TLFB_maxdrinks	Highfatdairyproducts 2.5 %.TLFB_maxdrinks	Highfatdairyproducts 97.5 %.TLFB_maxdrinks	Sweets Estimate.TLFB_maxdrinks	Sweets Std. Error.TLFB_maxdrinks	Sweets t value.TLFB_maxdrinks	Sweets Pr(>|t|).TLFB_maxdrinks	Sweets 2.5 %.TLFB_maxdrinks	Sweets 97.5 %.TLFB_maxdrinks	Vegetarianproteinfoods Estimate.TLFB_maxdrinks
k__Bacteria|p__Actinobacteria|c__Actinobacteria|o__Bifidobacteriales|f__Bifidobacteriaceae|g__Bifidobacterium|s__Bifidobacterium_adolescentis	3.50109	4.31218	0.811906	0.420055	-4.95063	11.9528	0.0995462	0.140316	0.709442	0.480798	-0.175469	0.374561	0.199475	0.166462	1.19832	0.235504	-0.126785	0.525734	-0.884221	0.352148	-2.51094	0.0147529	-1.57442	-0.194024	-1.06066	1.6084	-0.659447	0.512132	-4.21307	2.09176	-3.99657	1.58787	-2.51694	0.014528	-7.10874	-0.884406	-0.200538	0.609478	-0.329032	0.743277	-1.39509	0.994017	0.216921	0.309875	0.700028	0.486615	-0.390423	0.824266	-1.29334
k__Bacteria|p__Actinobacteria|c__Actinobacteria|o__Bifidobacteriales|f__Bifidobacteriaceae|g__Bifidobacterium|s__Bifidobacterium_animalis	-1.2349	2.74356	-0.450108	0.654255	-6.61217	4.14238	0.0465439	0.0892741	0.52136	0.604035	-0.12843	0.221518	-0.0966538	0.105909	-0.912613	0.365099	-0.304232	0.110924	-0.00922088	0.224049	-0.0411557	0.967308	-0.448348	0.429906	-0.867015	1.02332	-0.847255	0.40022	-2.87269	1.13866	0.709454	1.01026	0.702251	0.485238	-1.27061	2.68952	-0.388402	0.387771	-1.00163	0.320546	-1.14842	0.371615	0.0665455	0.197154	0.337532	0.736894	-0.319868	0.452959	0.742591
k__Bacteria|p__Actinobacteria|c__Actinobacteria|o__Bifidobacteriales|f__Bifidobacteriaceae|g__Bifidobacterium|s__Bifidobacterium_bifidum	5.82613	4.65763	1.25088	0.215834	-3.30265	14.9549	-0.155402	0.151557	-1.02537	0.309306	-0.452448	0.141645	-0.00692912	0.179797	-0.0385386	0.969386	-0.359325	0.345467	-0.340307	0.380358	-0.8947	0.374522	-1.08579	0.405182	0.759263	1.73725	0.437048	0.663645	-2.64569	4.16421	-0.313005	1.71507	-0.182502	0.855804	-3.67448	3.04847	-0.874139	0.658303	-1.32787	0.189252	-2.16439	0.416111	0.0176185	0.334699	0.0526398	0.958194	-0.63838	0.673617	-0.590431
k__Bacteria|p__Actinobacteria|c__Actinobacteria|o__Bifidobacteriales|f__Bifidobacteriaceae|g__Bifidobacterium|s__Bifidobacterium_catenulatum	1.84095	3.44493	0.534393	0.595044	-4.91099	8.59289	-0.0938874	0.112096	-0.83756	0.405602	-0.313592	0.125817	-0.0412284	0.132984	-0.310026	0.757615	-0.301872	0.219415	0.00918225	0.281325	0.0326393	0.974071	-0.542205	0.560569	1.36867	1.28493	1.06517	0.291067	-1.14974	3.88708	-0.933422	1.26852	-0.735834	0.464699	-3.41968	1.55284	0.0654279	0.486902	0.134376	0.893555	-0.888882	1.01974	-0.0206909	0.247554	-0.0835814	0.933667	-0.505889	0.464507	-0.582635
k__Bacteria|p__Actinobacteria|c__Actinobacteria|o__Bifidobacteriales|f__Bifidobacteriaceae|g__Bifidobacterium|s__Bifidobacterium_longum	6.81344	2.77391	2.45626	0.0169509	1.37667	12.2502	0.0685333	0.0902619	0.759272	0.450663	-0.108377	0.245443	-0.0274552	0.107081	-0.256397	0.798521	-0.23733	0.182419	0.064263	0.226528	0.283687	0.777627	-0.379723	0.508249	-1.01847	1.03464	-0.984368	0.328887	-3.04634	1.00939	-1.64859	1.02144	-1.614	0.111775	-3.65057	0.353382	0.544494	0.392062	1.3888	0.170028	-0.223932	1.31292	0.202954	0.199335	1.01816	0.312691	-0.187735	0.593644	-1.26791
k__Bacteria|p__Actinobacteria|c__Actinobacteria|o__Bifidobacteriales|f__Bifidobacteriaceae|g__Bifidobacterium|s__Bifidobacterium_pseudocatenulatum	-8.24865	3.69925	-2.22982	0.0295134	-15.499	-0.998255	-0.139359	0.120372	-1.15774	0.25156	-0.375283	0.0965656	0.26581	0.142801	1.8614	0.0675882	-0.0140749	0.545695	-0.0191058	0.302094	-0.0632447	0.949782	-0.611198	0.572987	-0.51233	1.37979	-0.371311	0.711714	-3.21666	2.192	-0.0308342	1.36217	-0.0226361	0.982016	-2.70064	2.63897	0.176087	0.522847	0.336785	0.737454	-0.848674	1.20085	0.189933	0.26583	0.714491	0.477694	-0.331084	0.71095	2.11696
k__Bacteria|p__Actinobacteria|c__Coriobacteriia|o__Coriobacteriales|f__Coriobacteriaceae|g__Collinsella|s__Collinsella_aerofaciens	7.4311	3.60872	2.05921	0.0438222	0.358143	14.5041	-0.0237795	0.117426	-0.202506	0.840206	-0.25393	0.206371	0.152238	0.139307	1.09283	0.278838	-0.120798	0.425274	-0.0600254	0.294701	-0.203683	0.839291	-0.637628	0.517577	-2.0138	1.34602	-1.49612	0.139865	-4.65195	0.624348	-3.69078	1.32883	-2.77746	0.00730035	-6.29525	-1.08632	-1.243	0.510052	-2.437	0.0177924	-2.24268	-0.243312	0.321921	0.259324	1.24138	0.219296	-0.186346	0.830187	-0.643368
k__Bacteria|p__Actinobacteria|c__Coriobacteriia|o__Coriobacteriales|f__Coriobacteriaceae|g__Collinsella|s__Collinsella_intestinalis	-3.87007	1.9255	-2.0099	0.0489444	-7.64399	-0.0961559	0.086934	0.062655	1.3875	0.17042	-0.0358675	0.209735	-0.0455562	0.0743298	-0.612893	0.542263	-0.19124	0.100127	0.00507372	0.157243	0.0322666	0.974367	-0.303118	0.313265	-0.164012	0.718195	-0.228367	0.820138	-1.57165	1.24362	-0.0951834	0.709026	-0.134245	0.893658	-1.48485	1.29448	0.690042	0.272148	2.53554	0.0138508	0.156641	1.22344	-0.0357672	0.138368	-0.258494	0.79691	-0.306963	0.235428	-0.45959
k__Bacteria|p__Actinobacteria|c__Coriobacteriia|o__Coriobacteriales|f__Coriobacteriaceae|g__Collinsella|s__Collinsella_stercoris	-1.92997	2.23713	-0.862698	0.391739	-6.31466	2.45473	-0.011183	0.0727951	-0.153623	0.878423	-0.153859	0.131493	0.0575633	0.0863594	0.666556	0.507611	-0.111698	0.226825	0.0251188	0.182692	0.137493	0.891102	-0.332951	0.383188	-0.233937	0.834429	-0.280356	0.780169	-1.86939	1.40151	-0.548193	0.823775	-0.665464	0.508304	-2.16276	1.06638	-0.0164891	0.316193	-0.0521489	0.958583	-0.636216	0.603238	0.0521454	0.160761	0.324365	0.74679	-0.262941	0.367232	-0.882179
k__Bacteria|p__Actinobacteria|c__Coriobacteriia|o__Coriobacteriales|f__Coriobacteriaceae|g__Enorma|s__[Collinsella]_massiliensis	-2.73028	1.48489	-1.83871	0.0709089	-5.64061	0.180055	-0.0414289	0.0483177	-0.857428	0.39462	-0.13613	0.053272	0.00322961	0.0573209	0.0563426	0.955256	-0.109117	0.115577	0.0955983	0.121261	0.788365	0.433587	-0.14207	0.333266	-1.48966	0.553851	-2.68964	0.00924908	-2.57519	-0.404133	0.198568	0.54678	0.36316	0.717762	-0.8731	1.27024	0.185516	0.209873	0.883946	0.380254	-0.225827	0.596859	0.214274	0.106705	2.0081	0.0491415	0.00513588	0.423412	-0.477039
k__Bacteria|p__Actinobacteria|c__Coriobacteriia|o__Eggerthellales|f__Eggerthellaceae|g__Adlercreutzia|s__Adlercreutzia_equolifaciens	3.35862	2.56007	1.31192	0.194544	-1.65903	8.37627	0.106413	0.0833036	1.27741	0.206377	-0.0568589	0.269685	-0.169788	0.098826	-1.71805	0.0909452	-0.363483	0.0239077	-0.00997204	0.209065	-0.0476984	0.962115	-0.419731	0.399787	1.26589	0.954884	1.3257	0.189966	-0.605653	3.13742	0.386472	0.942693	0.409966	0.683291	-1.46117	2.23412	0.146861	0.361838	0.405876	0.686278	-0.562328	0.85605	-0.179501	0.183968	-0.975719	0.333122	-0.540072	0.18107	-0.187696
k__Bacteria|p__Actinobacteria|c__Coriobacteriia|o__Eggerthellales|f__Eggerthellaceae|g__Asaccharobacter|s__Asaccharobacter_celatus	4.77764	2.79261	1.71081	0.0922818	-0.695782	10.2511	0.101511	0.0908703	1.1171	0.268406	-0.0765916	0.279613	-0.176728	0.107803	-1.63937	0.10637	-0.388017	0.0345611	-0.0889004	0.228055	-0.389821	0.698049	-0.535879	0.358078	1.52401	1.04162	1.46312	0.148654	-0.517525	3.56555	0.354007	1.02832	0.344258	0.731856	-1.66146	2.36948	0.270074	0.394704	0.684244	0.496455	-0.503532	1.04368	-0.239586	0.200679	-1.19388	0.237225	-0.632908	0.153737	-0.525724
k__Bacteria|p__Actinobacteria|c__Coriobacteriia|o__Eggerthellales|f__Eggerthellaceae|g__Eggerthella|s__Eggerthella_lenta	3.32176	3.06518	1.08371	0.28283	-2.68588	9.32939	0.037882	0.0997394	0.37981	0.705428	-0.157604	0.233368	-0.315499	0.118324	-2.66639	0.00983924	-0.54741	-0.0835879	-0.0650658	0.250313	-0.259938	0.795802	-0.55567	0.425539	-0.555039	1.14328	-0.485478	0.629105	-2.79583	1.68575	1.90875	1.12869	1.69113	0.0960016	-0.303434	4.12093	0.460835	0.433228	1.06373	0.291716	-0.388276	1.30995	0.0275654	0.220265	0.125146	0.900826	-0.404146	0.459277	0.492154
k__Bacteria|p__Actinobacteria|c__Coriobacteriia|o__Eggerthellales|f__Eggerthellaceae|g__Enterorhabdus|s__Enterorhabdus_caecimuris	-2.19452	0.9776	-2.24481	0.0284794	-4.11058	-0.278461	0.0400754	0.0318106	1.25981	0.212616	-0.0222723	0.102423	-0.0959016	0.037738	-2.54124	0.0136488	-0.169867	-0.0219364	-0.00404053	0.0798342	-0.0506114	0.959803	-0.160513	0.152432	0.219929	0.364636	0.603146	0.548685	-0.494744	0.934601	0.477779	0.35998	1.32724	0.189459	-0.22777	1.18333	0.125863	0.138173	0.910913	0.365986	-0.14495	0.396677	-0.0946208	0.0702508	-1.3469	0.183078	-0.23231	0.0430683	0.0877539
k__Bacteria|p__Actinobacteria|c__Coriobacteriia|o__Eggerthellales|f__Eggerthellaceae|g__Gordonibacter|s__Gordonibacter_pamelaeae	5.09408	2.66691	1.9101	0.0609031	-0.132975	10.3211	-0.0107483	0.0867801	-0.123857	0.901842	-0.180834	0.159338	-0.279475	0.10295	-2.71466	0.00865031	-0.481254	-0.077696	0.0158725	0.21779	0.0728801	0.942144	-0.410987	0.442732	-0.643736	0.994735	-0.647143	0.520008	-2.59338	1.30591	1.21157	0.982035	1.23373	0.222114	-0.713185	3.13632	0.747356	0.376938	1.9827	0.0519849	0.00857038	1.48614	0.228146	0.191646	1.19045	0.238557	-0.147473	0.603764	0.32672
k__Bacteria|p__Actinobacteria|c__Coriobacteriia|o__Eggerthellales|f__Eggerthellaceae|g__Slackia|s__Slackia_isoflavoniconvertens	-7.46185	3.02622	-2.46573	0.01655	-13.3931	-1.53057	0.176265	0.0984718	1.79	0.0784998	-0.0167365	0.369266	0.257532	0.116821	2.20451	0.0313347	0.0285677	0.486496	-0.076801	0.247132	-0.310769	0.757053	-0.561171	0.407569	0.47939	1.12875	0.424707	0.672569	-1.73293	2.6917	-1.78015	1.11434	-1.59749	0.11541	-3.96422	0.403919	-0.0750691	0.427722	-0.175509	0.861271	-0.913389	0.763251	-0.198891	0.217466	-0.914585	0.36407	-0.625116	0.227334	-0.841508
k__Bacteria|p__Bacteroidetes|c__Bacteroidia|o__Bacteroidales|f__Bacteroidaceae|g__Bacteroides|s__Bacteroides_caccae	9.05132	3.69293	2.45099	0.0171775	1.81331	16.2893	-0.149569	0.120166	-1.24469	0.218086	-0.385091	0.085952	-0.134931	0.142557	-0.946501	0.34769	-0.414338	0.144477	-0.263087	0.301578	-0.872368	0.386486	-0.854168	0.327995	0.93951	1.37743	0.682075	0.497817	-1.7602	3.63922	-0.0146544	1.35984	-0.0107765	0.991437	-2.6799	2.65059	0.213418	0.521954	0.408882	0.684082	-0.809593	1.23643	-0.179113	0.265376	-0.674942	0.502305	-0.699241	0.341014	-0.936353
k__Bacteria|p__Bacteroidetes|c__Bacteroidia|o__Bacteroidales|f__Bacteroidaceae|g__Bacteroides|s__Bacteroides_cellulosilyticus	5.37721	3.6339	1.47974	0.144176	-1.7451	12.4995	-0.154704	0.118245	-1.30833	0.19575	-0.386461	0.0770523	-0.141337	0.140279	-1.00754	0.31772	-0.416278	0.133604	0.521966	0.296757	1.7589	0.0836929	-0.0596667	1.1036	-0.4908	1.35541	-0.362104	0.718547	-3.14736	2.16576	-0.541581	1.33811	-0.404737	0.687111	-3.16422	2.08106	-0.432904	0.513611	-0.842864	0.402652	-1.43956	0.573754	0.338131	0.261134	1.29486	0.200331	-0.173682	0.849944	-0.4814
k__Bacteria|p__Bacteroidetes|c__Bacteroidia|o__Bacteroidales|f__Bacteroidaceae|g__Bacteroides|s__Bacteroides_clarus	-3.59575	2.25529	-1.59436	0.116109	-8.01604	0.824537	-0.0165513	0.0733861	-0.225538	0.822328	-0.160385	0.127283	-0.0120288	0.0870604	-0.138166	0.890572	-0.182664	0.158607	-0.00280235	0.184175	-0.0152157	0.987911	-0.363779	0.358174	0.857814	0.841202	1.01975	0.311943	-0.790912	2.50654	-0.246378	0.830463	-0.296675	0.767739	-1.87405	1.3813	0.437919	0.31876	1.37382	0.174608	-0.186838	1.06268	-0.180123	0.162066	-1.11141	0.270824	-0.497767	0.137521	1.22846
k__Bacteria|p__Bacteroidetes|c__Bacteroidia|o__Bacteroidales|f__Bacteroidaceae|g__Bacteroides|s__Bacteroides_coprocola	3.76521	2.94017	1.28061	0.205259	-1.99742	9.52783	-0.196707	0.0956717	-2.05606	0.0441343	-0.38422	-0.00919412	0.0134438	0.113499	0.118449	0.906108	-0.209009	0.235897	-0.0426141	0.240105	-0.177482	0.859728	-0.51321	0.427982	-0.775644	1.09666	-0.707281	0.48213	-2.92505	1.37376	-0.0881234	1.08265	-0.0813956	0.935398	-2.21009	2.03384	-0.466274	0.41556	-1.12204	0.266316	-1.28076	0.348207	-0.113359	0.211282	-0.53653	0.593576	-0.527464	0.300746	-0.856255
k__Bacteria|p__Bacteroidetes|c__Bacteroidia|o__Bacteroidales|f__Bacteroidaceae|g__Bacteroides|s__Bacteroides_dorei	-1.08892	4.54909	-0.239372	0.811633	-10.005	7.82712	-0.00671494	0.148025	-0.0453635	0.963968	-0.296839	0.283409	0.027211	0.175607	0.154954	0.877378	-0.316973	0.371395	-0.0965544	0.371494	-0.259908	0.795824	-0.82467	0.631561	-0.576611	1.69677	-0.339829	0.735172	-3.90221	2.74899	-0.380313	1.6751	-0.227038	0.821166	-3.66346	2.90283	1.51558	0.642962	2.35718	0.0216943	0.255398	2.77576	-0.0416348	0.3269	-0.127363	0.899079	-0.682346	0.599077	0.436198
k__Bacteria|p__Bacteroidetes|c__Bacteroidia|o__Bacteroidales|f__Bacteroidaceae|g__Bacteroides|s__Bacteroides_eggerthii	-3.60131	2.94544	-1.22267	0.226235	-9.37428	2.17166	0.0976839	0.0958434	1.0192	0.312198	-0.0901656	0.285533	-0.0219857	0.113702	-0.193362	0.847328	-0.244838	0.200867	-0.288487	0.240535	-1.19935	0.235105	-0.759928	0.182954	1.04821	1.09862	0.954111	0.343856	-1.10505	3.20147	0.335015	1.0846	0.308884	0.75848	-1.79076	2.46079	-0.737986	0.416305	-1.7727	0.0813539	-1.55393	0.0779572	-0.219553	0.211661	-1.03729	0.303764	-0.634402	0.195295	2.37174
k__Bacteria|p__Bacteroidetes|c__Bacteroidia|o__Bacteroidales|f__Bacteroidaceae|g__Bacteroides|s__Bacteroides_faecis	-0.173314	3.1331	-0.0553171	0.95607	-6.31408	5.96745	-0.101426	0.10195	-0.994865	0.323797	-0.301244	0.0983915	0.074844	0.120946	0.61882	0.538377	-0.162206	0.311894	-0.201461	0.25586	-0.787389	0.434154	-0.702938	0.300015	0.613852	1.16862	0.52528	0.601324	-1.6766	2.9043	-0.364608	1.1537	-0.316034	0.753073	-2.62581	1.8966	0.145086	0.442828	0.327635	0.744328	-0.722841	1.01301	0.105795	0.225146	0.469894	0.640134	-0.335483	0.547073	0.0117439
k__Bacteria|p__Bacteroidetes|c__Bacteroidia|o__Bacteroidales|f__Bacteroidaceae|g__Bacteroides|s__Bacteroides_faecis_CAG_32	0.168934	2.50904	0.0673301	0.946543	-4.7487	5.08657	0.013535	0.081643	0.165782	0.868886	-0.146482	0.173552	-0.0860281	0.096856	-0.888207	0.377977	-0.275862	0.103806	-0.138791	0.204897	-0.677369	0.500775	-0.540382	0.2628	-0.287606	0.93585	-0.307321	0.759663	-2.12184	1.54663	0.217927	0.923901	0.235877	0.814332	-1.59289	2.02874	0.436578	0.354625	1.2311	0.22309	-0.258473	1.13163	-0.0586783	0.180301	-0.325446	0.745976	-0.412062	0.294705	-0.024001
k__Bacteria|p__Bacteroidetes|c__Bacteroidia|o__Bacteroidales|f__Bacteroidaceae|g__Bacteroides|s__Bacteroides_finegoldii	-1.28401	2.42718	-0.529014	0.598748	-6.04119	3.47317	0.0466024	0.0789792	0.590059	0.557367	-0.108194	0.201399	-0.0939065	0.0936957	-1.00225	0.320248	-0.277547	0.0897338	-0.0356872	0.198212	-0.180046	0.857723	-0.424175	0.352801	1.46524	0.905315	1.61849	0.110803	-0.309146	3.23962	0.169143	0.893756	0.18925	0.850536	-1.58259	1.92087	-0.291116	0.343054	-0.848602	0.399476	-0.96349	0.381257	-0.0164147	0.174418	-0.0941114	0.925334	-0.358268	0.325439	-0.280319
k__Bacteria|p__Bacteroidetes|c__Bacteroidia|o__Bacteroidales|f__Bacteroidaceae|g__Bacteroides|s__Bacteroides_fragilis	0.058935	3.56284	0.0165416	0.986857	-6.92411	7.04198	0.0503967	0.115933	0.434705	0.665336	-0.176828	0.277622	-0.111042	0.137536	-0.807372	0.422641	-0.380607	0.158522	0.0102451	0.290954	0.0352122	0.972027	-0.560015	0.580505	-1.80033	1.32891	-1.35475	0.180577	-4.40494	0.804277	0.579132	1.31194	0.441432	0.660487	-1.99222	3.15049	0.792325	0.503567	1.57342	0.120879	-0.194649	1.7793	0.22733	0.256028	0.887912	0.378134	-0.274475	0.729135	-0.161496
k__Bacteria|p__Bacteroidetes|c__Bacteroidia|o__Bacteroidales|f__Bacteroidaceae|g__Bacteroides|s__Bacteroides_galacturonicus	-7.14275	1.86693	-3.82594	0.000312918	-10.8019	-3.48364	0.0795821	0.0607489	1.31002	0.195183	-0.0394836	0.198648	0.0865576	0.0720685	1.20105	0.234453	-0.0546941	0.227809	0.0725508	0.15246	0.475868	0.635896	-0.226265	0.371367	-0.329502	0.696347	-0.473187	0.637796	-1.69432	1.03531	0.510209	0.687456	0.742169	0.46088	-0.83718	1.8576	0.0630387	0.263869	0.238901	0.811996	-0.454135	0.580212	-0.0254383	0.134158	-0.189614	0.850252	-0.288384	0.237507	1.41883
k__Bacteria|p__Bacteroidetes|c__Bacteroidia|o__Bacteroidales|f__Bacteroidaceae|g__Bacteroides|s__Bacteroides_intestinalis	2.14807	2.65062	0.810402	0.420912	-3.04705	7.34319	0.0190589	0.0862499	0.220973	0.825863	-0.149988	0.188106	-0.151951	0.102321	-1.48504	0.142769	-0.352497	0.0485951	-0.223063	0.216459	-1.03051	0.306907	-0.647315	0.201188	-1.61735	0.988657	-1.63591	0.107094	-3.55509	0.320376	-0.711749	0.976034	-0.729226	0.468701	-2.62474	1.20124	-0.0631459	0.374635	-0.168553	0.866715	-0.797417	0.671125	0.141372	0.190475	0.742206	0.460858	-0.231952	0.514695	-0.170892
k__Bacteria|p__Bacteroidetes|c__Bacteroidia|o__Bacteroidales|f__Bacteroidaceae|g__Bacteroides|s__Bacteroides_massiliensis	2.265	3.54141	0.639575	0.524884	-4.67604	9.20604	0.176789	0.115236	1.53415	0.130249	-0.0490689	0.402647	-0.209643	0.136708	-1.5335	0.130408	-0.477586	0.0583005	-0.106984	0.289204	-0.369927	0.712739	-0.673814	0.459845	0.594569	1.32091	0.450119	0.654246	-1.99437	3.18351	-0.50577	1.30405	-0.387846	0.699503	-3.06166	2.05012	0.00749271	0.500538	0.0149693	0.988106	-0.973544	0.98853	-0.328405	0.254488	-1.29046	0.201843	-0.827192	0.170381	0.42732
k__Bacteria|p__Bacteroidetes|c__Bacteroidia|o__Bacteroidales|f__Bacteroidaceae|g__Bacteroides|s__Bacteroides_ovatus	6.018	3.70207	1.62558	0.109281	-1.23792	13.2739	-0.253351	0.120464	-2.10314	0.0396562	-0.489456	-0.0172471	-0.0217489	0.14291	-0.152186	0.879551	-0.301848	0.25835	0.285021	0.302324	0.942768	0.34958	-0.307523	0.877566	1.20536	1.38084	0.872916	0.386189	-1.50104	3.91175	-0.585313	1.36321	-0.429364	0.669196	-3.25715	2.08653	0.244585	0.523246	0.467437	0.64188	-0.780958	1.27013	-0.130874	0.266033	-0.491947	0.624552	-0.652288	0.39054	1.45164
k__Bacteria|p__Bacteroidetes|c__Bacteroidia|o__Bacteroidales|f__Bacteroidaceae|g__Bacteroides|s__Bacteroides_plebeius	-2.10812	3.00524	-0.701482	0.485715	-7.99827	3.78204	0.100901	0.097789	1.03183	0.306294	-0.0907615	0.292564	0.0630812	0.11601	0.543754	0.588625	-0.164295	0.290457	-0.431203	0.245418	-1.75701	0.084017	-0.912214	0.0498075	-1.72391	1.12093	-1.53794	0.129321	-3.92089	0.473061	-0.600171	1.10661	-0.542348	0.589587	-2.7691	1.56875	0.330179	0.424756	0.777337	0.440014	-0.502328	1.16269	0.144612	0.215958	0.669632	0.505661	-0.278657	0.567882	-0.81754
k__Bacteria|p__Bacteroidetes|c__Bacteroidia|o__Bacteroidales|f__Bacteroidaceae|g__Bacteroides|s__Bacteroides_sp_CAG_144	-4.15816	2.3656	-1.75776	0.0838881	-8.79464	0.478323	-0.0161089	0.0769754	-0.209273	0.834944	-0.166978	0.13476	0.0751794	0.0913185	0.823265	0.413617	-0.103802	0.25416	-0.0712135	0.193183	-0.368633	0.713699	-0.449845	0.307418	-0.94663	0.882346	-1.07286	0.287632	-2.676	0.782736	-0.863893	0.87108	-0.991749	0.325303	-2.57118	0.843394	0.27424	0.33435	0.820219	0.415338	-0.381074	0.929555	0.165316	0.169993	0.972486	0.334713	-0.167864	0.498496	-0.0712198
k__Bacteria|p__Bacteroidetes|c__Bacteroidia|o__Bacteroidales|f__Bacteroidaceae|g__Bacteroides|s__Bacteroides_stercoris	-1.60817	3.88149	-0.414319	0.680118	-9.21575	5.9994	0.0156152	0.126302	0.123634	0.902018	-0.231932	0.263162	0.0444488	0.149836	0.296649	0.767759	-0.249225	0.338122	-0.099748	0.316976	-0.314686	0.754092	-0.72101	0.521514	1.77119	1.44776	1.2234	0.225963	-1.06637	4.60874	1.86745	1.42928	1.30657	0.196344	-0.933875	4.66878	0.229711	0.548605	0.418719	0.676917	-0.845534	1.30496	-0.576102	0.278926	-2.06543	0.04321	-1.12279	-0.0294171	0.538629
k__Bacteria|p__Bacteroidetes|c__Bacteroidia|o__Bacteroidales|f__Bacteroidaceae|g__Bacteroides|s__Bacteroides_thetaiotaomicron	-2.25997	3.47723	-0.649933	0.518216	-9.0752	4.55527	0.160699	0.113147	1.42026	0.160706	-0.0610655	0.382464	-0.0869742	0.134231	-0.647947	0.519491	-0.350061	0.176113	0.162528	0.283962	0.572358	0.569218	-0.394028	0.719085	0.603839	1.29697	0.465576	0.643205	-1.93818	3.14586	1.79057	1.28041	1.39843	0.167132	-0.718997	4.30013	0.502999	0.491467	1.02346	0.310197	-0.460258	1.46626	-0.277153	0.249875	-1.10917	0.271785	-0.766899	0.212593	0.726097
k__Bacteria|p__Bacteroidetes|c__Bacteroidia|o__Bacteroidales|f__Bacteroidaceae|g__Bacteroides|s__Bacteroides_uniformis	7.26523	2.60175	2.79244	0.00700844	2.16588	12.3646	0.0842236	0.0846598	0.994848	0.323805	-0.0817065	0.250154	-0.104402	0.100435	-1.0395	0.302743	-0.301251	0.0924465	-0.188998	0.212468	-0.889533	0.377269	-0.605428	0.227433	0.19853	0.97043	0.204579	0.838593	-1.70348	2.10054	0.491745	0.95804	0.513283	0.609639	-1.38598	2.36947	0.425355	0.367728	1.15671	0.251975	-0.295379	1.14609	0.0533132	0.186963	0.285153	0.776509	-0.313128	0.419754	0.201493
k__Bacteria|p__Bacteroidetes|c__Bacteroidia|o__Bacteroidales|f__Bacteroidaceae|g__Bacteroides|s__Bacteroides_vulgatus	12.58	3.67492	3.4232	0.00112077	5.37729	19.7827	0.0840988	0.11958	0.703283	0.4846	-0.150274	0.318472	-0.188603	0.141862	-1.32948	0.188722	-0.466648	0.0894418	-0.326844	0.300107	-1.08909	0.280469	-0.915043	0.261355	1.26034	1.37071	0.919481	0.361526	-1.4262	3.94689	0.388192	1.35321	0.286867	0.775203	-2.26406	3.04044	-1.56272	0.519409	-3.00865	0.00383202	-2.58074	-0.544696	-0.317625	0.264082	-1.20275	0.233797	-0.835216	0.199966	0.0140381
k__Bacteria|p__Bacteroidetes|c__Bacteroidia|o__Bacteroidales|f__Bacteroidaceae|g__Bacteroides|s__Bacteroides_xylanisolvens	-7.23742	3.61944	-1.99959	0.0500782	-14.3314	-0.143438	0.166301	0.117775	1.41202	0.163109	-0.0645337	0.397136	0.181111	0.139721	1.29624	0.199858	-0.0927364	0.454958	-0.0926424	0.295576	-0.31343	0.755041	-0.671962	0.486677	-0.802733	1.35002	-0.594608	0.554341	-3.44872	1.84326	0.0939	1.33278	0.070454	0.944067	-2.51831	2.70611	0.559389	0.511567	1.09348	0.278554	-0.443265	1.56204	-0.0925508	0.260095	-0.355835	0.723213	-0.602328	0.417226	-1.11209
k__Bacteria|p__Bacteroidetes|c__Bacteroidia|o__Bacteroidales|f__Barnesiellaceae|g__Barnesiella|s__Barnesiella_intestinihominis	3.80936	3.5491	1.07333	0.287421	-3.14675	10.7655	-0.139808	0.115486	-1.2106	0.230796	-0.366156	0.0865409	0.110524	0.137005	0.806716	0.423017	-0.158001	0.379049	0.104065	0.289832	0.359054	0.720815	-0.463995	0.672126	0.634164	1.32378	0.479055	0.633641	-1.9604	3.22873	-0.952277	1.30688	-0.728664	0.469042	-3.51372	1.60916	-0.133266	0.501625	-0.265668	0.791405	-1.11643	0.849901	-0.0784487	0.25504	-0.307594	0.759457	-0.578318	0.421421	-0.510857
k__Bacteria|p__Bacteroidetes|c__Bacteroidia|o__Bacteroidales|f__Barnesiellaceae|g__Coprobacter|s__Coprobacter_fastidiosus	-4.26227	2.76409	-1.54201	0.128328	-9.67979	1.15525	0.0335613	0.0899423	0.373143	0.710357	-0.142722	0.209845	0.0625448	0.106702	0.586165	0.559963	-0.146587	0.271676	0.0828949	0.225726	0.367238	0.714734	-0.359519	0.525309	0.863511	1.03098	0.837563	0.4056	-1.15717	2.8842	0.68924	1.01782	0.677174	0.500898	-1.30565	2.68413	-0.354032	0.390673	-0.906211	0.368449	-1.11974	0.411673	-0.0296949	0.198629	-0.149499	0.881661	-0.419001	0.359611	0.307778
k__Bacteria|p__Bacteroidetes|c__Bacteroidia|o__Bacteroidales|f__Barnesiellaceae|g__Coprobacter|s__Coprobacter_secundus	-1.26854	1.61133	-0.787264	0.434226	-4.42668	1.8896	-0.0734778	0.0524318	-1.4014	0.166247	-0.176242	0.0292867	-0.0325897	0.0622017	-0.523935	0.602254	-0.154503	0.0893234	0.199614	0.131587	1.51698	0.134523	-0.0582907	0.45752	-0.57508	0.60101	-0.956856	0.34248	-1.75304	0.602878	0.8863	0.593337	1.49375	0.14048	-0.276619	2.04922	-0.170781	0.227743	-0.749885	0.456255	-0.617149	0.275587	0.0134675	0.115791	0.116309	0.907796	-0.213478	0.240413	-0.303889
k__Bacteria|p__Bacteroidetes|c__Bacteroidia|o__Bacteroidales|f__Odoribacteraceae|g__Butyricimonas|s__Butyricimonas_synergistica	-4.99507	1.58086	-3.15971	0.00247433	-8.09351	-1.89664	-0.0343535	0.0514406	-0.667828	0.506804	-0.135175	0.0664682	0.088845	0.0610258	1.45586	0.150644	-0.0307633	0.208453	0.180571	0.129099	1.3987	0.167051	-0.0724585	0.4336	-0.109616	0.589648	-0.1859	0.85315	-1.2653	1.04607	-0.476584	0.58212	-0.818705	0.416195	-1.61752	0.664349	0.17354	0.223437	0.776682	0.440397	-0.264389	0.611469	-0.0529551	0.113602	-0.466147	0.642798	-0.27561	0.1697	-0.291772
k__Bacteria|p__Bacteroidetes|c__Bacteroidia|o__Bacteroidales|f__Odoribacteraceae|g__Butyricimonas|s__Butyricimonas_virosa	1.26757	2.16328	0.585949	0.560107	-2.97238	5.50753	-0.0898632	0.0703921	-1.27661	0.20666	-0.227829	0.0481029	-0.087722	0.0835086	-1.05045	0.297722	-0.251396	0.0759519	0.076057	0.176661	0.430525	0.668357	-0.270193	0.422306	0.280276	0.806884	0.347356	0.72954	-1.30119	1.86174	0.293413	0.796582	0.368339	0.713917	-1.26786	1.85469	0.375738	0.305755	1.22889	0.223913	-0.223531	0.975008	-0.209114	0.155454	-1.34518	0.183631	-0.513799	0.0955716	-0.489486
k__Bacteria|p__Bacteroidetes|c__Bacteroidia|o__Bacteroidales|f__Odoribacteraceae|g__Odoribacter|s__Odoribacter_splanchnicus	2.30763	2.62975	0.87751	0.38371	-2.84658	7.46184	-0.161585	0.0855707	-1.88833	0.0638194	-0.329301	0.00612999	0.117206	0.101515	1.15456	0.252847	-0.0817606	0.316173	0.127044	0.214754	0.591576	0.556357	-0.293867	0.547954	0.923308	0.980871	0.941315	0.350318	-0.999163	2.84578	1.21149	0.968348	1.25109	0.215756	-0.686432	3.10942	-0.565035	0.371685	-1.5202	0.133714	-1.29352	0.163454	-0.103123	0.188975	-0.545696	0.587298	-0.473507	0.267261	0.439324
k__Bacteria|p__Bacteroidetes|c__Bacteroidia|o__Bacteroidales|f__Prevotellaceae|g__Paraprevotella|s__Paraprevotella_xylaniphila	-4.29361	2.89732	-1.48192	0.143594	-9.97226	1.38504	-0.0250872	0.0942775	-0.2661	0.791075	-0.209868	0.159693	0.185424	0.111845	1.65787	0.102563	-0.0337873	0.404636	0.141691	0.236606	0.598848	0.551528	-0.322048	0.605429	1.88588	1.08067	1.74509	0.0860884	-0.232205	4.00396	-1.53677	1.06688	-1.44044	0.154942	-3.62781	0.554271	0.0664896	0.409504	0.162366	0.871563	-0.736123	0.869102	-0.127777	0.208203	-0.613714	0.541724	-0.535848	0.280293	-0.786751
k__Bacteria|p__Bacteroidetes|c__Bacteroidia|o__Bacteroidales|f__Prevotellaceae|g__Prevotella|s__Prevotella_copri	-6.28536	5.09584	-1.23343	0.222226	-16.273	3.70231	-0.310045	0.165816	-1.86981	0.0663916	-0.635039	0.014949	0.609631	0.196714	3.09908	0.00295363	0.22408	0.995183	-0.277254	0.416144	-0.666246	0.507808	-1.09288	0.538374	1.37228	1.9007	0.721986	0.473108	-2.35303	5.09759	-0.100396	1.87644	-0.0535034	0.957509	-3.77814	3.57735	0.0591487	0.72024	0.0821236	0.934822	-1.3525	1.47079	-0.539968	0.36619	-1.47456	0.14556	-1.25769	0.177751	-0.852707
k__Bacteria|p__Bacteroidetes|c__Bacteroidia|o__Bacteroidales|f__Rikenellaceae|g__Alistipes|s__Alistipes_finegoldii	7.62595	3.16796	2.40721	0.0191682	1.41686	13.835	-0.010348	0.103084	-0.100384	0.920374	-0.212389	0.191693	-0.194456	0.122292	-1.5901	0.117069	-0.434144	0.045232	0.278327	0.258707	1.07584	0.286306	-0.228729	0.785384	1.32194	1.18162	1.11875	0.267705	-0.993992	3.63788	-1.30593	1.16653	-1.11949	0.267391	-3.5923	0.980438	-0.19147	0.447756	-0.427622	0.670457	-1.06906	0.686115	-0.272706	0.227651	-1.19791	0.235663	-0.718894	0.173483	-0.0294353
k__Bacteria|p__Bacteroidetes|c__Bacteroidia|o__Bacteroidales|f__Rikenellaceae|g__Alistipes|s__Alistipes_indistinctus	-1.0588	2.30564	-0.459221	0.647735	-5.57777	3.46017	-0.235341	0.0750244	-3.13686	0.00264573	-0.382386	-0.0882957	0.152772	0.0890041	1.71646	0.0912362	-0.0216725	0.327217	0.160147	0.188287	0.85055	0.398401	-0.208888	0.529182	0.46418	0.859983	0.539755	0.591364	-1.22136	2.14971	0.0596982	0.849003	0.0703157	0.944176	-1.60432	1.72371	0.150272	0.325876	0.461131	0.646372	-0.488434	0.788977	-0.304953	0.165684	-1.84056	0.0706321	-0.629688	0.0197829	-0.867172
k__Bacteria|p__Bacteroidetes|c__Bacteroidia|o__Bacteroidales|f__Rikenellaceae|g__Alistipes|s__Alistipes_inops	-0.704134	2.6807	-0.262668	0.793706	-5.95821	4.54994	-0.0185292	0.0872287	-0.212421	0.832499	-0.189494	0.152436	-0.0928746	0.103482	-0.897491	0.373044	-0.295696	0.109947	0.0463351	0.218915	0.211657	0.833092	-0.382731	0.475401	0.439349	0.999876	0.439403	0.661948	-1.52037	2.39907	0.22366	0.987111	0.226581	0.82152	-1.71104	2.15836	-0.302641	0.378887	-0.798765	0.427577	-1.04525	0.439963	0.345163	0.192636	1.79179	0.0782103	-0.0323974	0.722724	-0.0120646
k__Bacteria|p__Bacteroidetes|c__Bacteroidia|o__Bacteroidales|f__Rikenellaceae|g__Alistipes|s__Alistipes_onderdonkii	1.57678	2.2239	0.709014	0.481062	-2.78199	5.93555	-0.0666531	0.0723648	-0.92107	0.360702	-0.208485	0.0751793	-0.123037	0.0858489	-1.43318	0.156997	-0.291297	0.0452239	0.04321	0.181612	0.237925	0.81275	-0.312743	0.399163	-0.181656	0.829496	-0.218995	0.827397	-1.80744	1.44413	0.0647226	0.818905	0.0790355	0.937267	-1.5403	1.66975	-0.106368	0.314324	-0.338401	0.736242	-0.722431	0.509696	0.152913	0.159811	0.95684	0.342488	-0.16031	0.466137	-0.480611
k__Bacteria|p__Bacteroidetes|c__Bacteroidia|o__Bacteroidales|f__Rikenellaceae|g__Alistipes|s__Alistipes_putredinis	5.24071	3.5273	1.48576	0.142579	-1.67267	12.1541	-0.154017	0.114777	-1.34188	0.18469	-0.378975	0.070941	0.233482	0.136163	1.71472	0.0915582	-0.0333935	0.500357	-0.577095	0.288051	-2.00344	0.0496522	-1.14167	-0.0125242	-2.02869	1.31565	-1.54197	0.128339	-4.60732	0.549935	-0.290174	1.29885	-0.223408	0.823977	-2.83588	2.25553	0.442711	0.498544	0.888009	0.378082	-0.534416	1.41984	-0.0714782	0.253473	-0.281995	0.778918	-0.568277	0.42532	-0.570551
k__Bacteria|p__Bacteroidetes|c__Bacteroidia|o__Bacteroidales|f__Rikenellaceae|g__Alistipes|s__Alistipes_shahii	3.86071	2.6237	1.47147	0.14639	-1.28166	9.00307	-0.272051	0.0853741	-3.18657	0.0022862	-0.439381	-0.104721	0.0424497	0.101282	0.419123	0.676623	-0.15606	0.240959	0.208438	0.214261	0.972821	0.334548	-0.211506	0.628381	1.29565	0.978618	1.32396	0.190538	-0.622405	3.21371	0.0395409	0.966123	0.0409273	0.96749	-1.85403	1.93311	-0.0566505	0.370831	-0.152766	0.879095	-0.783466	0.670165	-0.152665	0.188541	-0.809718	0.421302	-0.522198	0.216868	0.213466
k__Bacteria|p__Bacteroidetes|c__Bacteroidia|o__Bacteroidales|f__Tannerellaceae|g__Parabacteroides|s__Parabacteroides_distasonis	6.1579	2.59703	2.37113	0.0209617	1.06782	11.248	-0.15397	0.0845061	-1.822	0.0734399	-0.319599	0.0116587	0.024499	0.100253	0.244372	0.807776	-0.171992	0.22099	0.412155	0.212083	1.94337	0.0566664	-0.00351874	0.82783	0.560898	0.968668	0.579041	0.564729	-1.33766	2.45945	0.746167	0.956301	0.780264	0.438303	-1.12815	2.62048	-0.364634	0.367061	-0.993389	0.32451	-1.08406	0.354792	-0.123069	0.186624	-0.659449	0.51213	-0.488845	0.242707	-0.00370271
k__Bacteria|p__Bacteroidetes|c__Bacteroidia|o__Bacteroidales|f__Tannerellaceae|g__Parabacteroides|s__Parabacteroides_merdae	-2.67732	3.56012	-0.75203	0.454973	-9.65504	4.30039	0.0511842	0.115845	0.441834	0.660198	-0.175867	0.278236	0.144069	0.137431	1.0483	0.298704	-0.12529	0.413428	0.00234439	0.290732	0.00806376	0.993593	-0.56748	0.572169	1.5107	1.32789	1.13766	0.259784	-1.09193	4.11332	0.473447	1.31094	0.361151	0.719255	-2.09595	3.04284	0.237211	0.503183	0.471421	0.63905	-0.74901	1.22343	-0.0729547	0.255832	-0.285166	0.776499	-0.574377	0.428467	-0.482153
k__Bacteria|p__Firmicutes|c__Bacilli|o__Lactobacillales|f__Lactobacillaceae|g__Lactobacillus|s__Lactobacillus_acidophilus	-3.76887	2.33609	-1.61333	0.111921	-8.34752	0.809775	0.0222529	0.0760152	0.292743	0.770729	-0.126734	0.17124	0.00694474	0.0901794	0.0770102	0.938872	-0.169804	0.183693	-0.0412209	0.190773	-0.216073	0.829664	-0.415129	0.332688	-1.11287	0.871339	-1.2772	0.206453	-2.82067	0.594922	0.28745	0.860214	0.33416	0.739424	-1.39854	1.97344	-0.114922	0.33018	-0.348058	0.729015	-0.762062	0.532218	0.149649	0.167872	0.891444	0.376252	-0.179375	0.478673	1.1439
k__Bacteria|p__Firmicutes|c__Bacilli|o__Lactobacillales|f__Lactobacillaceae|g__Lactobacillus|s__Lactobacillus_rogosae	0.66836	2.55665	0.26142	0.794664	-4.34258	5.6793	-0.0704153	0.0831922	-0.846417	0.400684	-0.233469	0.0926385	-0.0539683	0.0986938	-0.546825	0.586527	-0.247405	0.139468	0.251505	0.208785	1.20461	0.233084	-0.157707	0.660716	-0.0480954	0.953607	-0.0504352	0.959943	-1.91713	1.82094	-0.646331	0.941432	-0.68654	0.495018	-2.4915	1.19884	-0.208217	0.361354	-0.576214	0.566626	-0.916458	0.500023	0.0772011	0.183722	0.420205	0.675836	-0.282888	0.43729	0.757
k__Bacteria|p__Firmicutes|c__Bacilli|o__Lactobacillales|f__Streptococcaceae|g__Streptococcus|s__Streptococcus_parasanguinis	-4.21041	3.08902	-1.36303	0.177968	-10.2648	1.84395	0.0983988	0.100515	0.978945	0.331538	-0.0986073	0.295405	0.0934523	0.119245	0.783703	0.436298	-0.140263	0.327167	-0.244645	0.25226	-0.969812	0.336034	-0.739065	0.249776	-2.23915	1.15218	-1.94341	0.0566613	-4.49738	0.0190689	0.918943	1.13747	0.807887	0.422347	-1.31045	3.14833	-0.675906	0.436598	-1.54812	0.126852	-1.53162	0.17981	0.484933	0.221978	2.1846	0.0328362	0.0498637	0.920003	1.09994
k__Bacteria|p__Firmicutes|c__Bacilli|o__Lactobacillales|f__Streptococcaceae|g__Streptococcus|s__Streptococcus_salivarius	0.122197	2.74736	0.0444778	0.964671	-5.26254	5.50693	0.102839	0.0893979	1.15035	0.254565	-0.072378	0.278056	0.0674683	0.106056	0.636158	0.527093	-0.140397	0.275334	-0.195646	0.22436	-0.872018	0.386675	-0.635382	0.244091	-0.935562	1.02474	-0.912973	0.364911	-2.94402	1.0729	-0.288686	1.01166	-0.285359	0.776352	-2.2715	1.69413	-0.238021	0.388309	-0.612967	0.542214	-0.999092	0.523051	0.238189	0.197427	1.20647	0.232373	-0.14876	0.625139	0.674684
k__Bacteria|p__Firmicutes|c__Bacilli|o__Lactobacillales|f__Streptococcaceae|g__Streptococcus|s__Streptococcus_thermophilus	2.97972	3.41524	0.872479	0.386425	-3.71402	9.67346	0.106617	0.11113	0.959386	0.341215	-0.111194	0.324428	0.00890449	0.131838	0.0675414	0.946375	-0.249492	0.267301	-0.911117	0.2789	-3.26682	0.00180105	-1.45775	-0.364483	-3.93129	1.27385	-3.08614	0.00306657	-6.42799	-1.43458	-1.47027	1.25759	-1.16912	0.24698	-3.9351	0.994559	0.0639528	0.482705	0.132488	0.895041	-0.882132	1.01004	0.690439	0.245421	2.81329	0.00661981	0.209424	1.17145	-1.61416
k__Bacteria|p__Firmicutes|c__Clostridia|o__Clostridiales|f__Clostridiaceae|g__Clostridium|s__Clostridium_disporicum	0.58942	2.30305	0.25593	0.79888	-3.92447	5.10331	-0.015066	0.0749401	-0.20104	0.841347	-0.161946	0.131814	-0.118885	0.0889041	-1.33723	0.186196	-0.293134	0.0553637	0.0847736	0.188075	0.450743	0.653799	-0.283847	0.453394	0.730842	0.859016	0.850789	0.398269	-0.952799	2.41448	-0.0241992	0.848049	-0.0285351	0.97733	-1.68634	1.63795	0.0445132	0.32551	0.136749	0.891687	-0.593475	0.682501	0.0683247	0.165498	0.412842	0.681194	-0.256046	0.392695	-0.543567
k__Bacteria|p__Firmicutes|c__Clostridia|o__Clostridiales|f__Clostridiaceae|g__Clostridium|s__Clostridium_sp_CAG_167	-1.40726	3.17709	-0.44294	0.659402	-7.63425	4.81973	-0.00617228	0.103381	-0.0597042	0.95259	-0.208796	0.196451	0.0345507	0.122645	0.281714	0.779132	-0.205828	0.27493	-0.0629501	0.259453	-0.242627	0.809122	-0.571468	0.445568	-0.710103	1.18503	-0.59923	0.551276	-3.03271	1.61251	0.108012	1.1699	0.0923258	0.926747	-2.18494	2.40097	-0.107854	0.449046	-0.240185	0.811005	-0.987969	0.77226	0.0229416	0.228308	0.100486	0.920294	-0.424533	0.470416	0.517051
k__Bacteria|p__Firmicutes|c__Clostridia|o__Clostridiales|f__Clostridiaceae|g__Clostridium|s__Clostridium_sp_CAG_253	-2.28272	2.94665	-0.774682	0.44157	-8.05805	3.49261	0.076832	0.0958826	0.801313	0.426113	-0.111094	0.264758	-0.043612	0.113749	-0.383406	0.702774	-0.266556	0.179332	0.508919	0.240634	2.11491	0.0386001	0.0372847	0.980552	0.282249	1.09907	0.256806	0.798207	-1.8719	2.43639	0.632231	1.08504	0.582679	0.562293	-1.49441	2.75887	-0.442641	0.416476	-1.06282	0.292121	-1.25892	0.373637	-0.116058	0.211748	-0.548096	0.58566	-0.531076	0.29896	-0.31111
k__Bacteria|p__Firmicutes|c__Clostridia|o__Clostridiales|f__Clostridiaceae|g__Clostridium|s__Clostridium_sp_CAG_58	-2.90971	2.79176	-1.04225	0.301478	-8.38145	2.56204	0.0638385	0.0908425	0.702739	0.484936	-0.114209	0.241887	-0.0874676	0.10777	-0.811617	0.42022	-0.298692	0.123757	0.234173	0.227985	1.02714	0.308475	-0.212669	0.681015	-0.365181	1.0413	-0.350697	0.727044	-2.40609	1.67573	2.69901	1.02801	2.62548	0.0109621	0.684153	4.71386	0.269316	0.394583	0.682533	0.497529	-0.504053	1.04269	0.256227	0.200617	1.27719	0.206454	-0.136975	0.64943	0.633715
k__Bacteria|p__Firmicutes|c__Clostridia|o__Clostridiales|f__Clostridiales_unclassified|g__Lawsonibacter|s__Lawsonibacter_asaccharolyticus	-4.36931	1.88776	-2.31455	0.0240775	-8.06925	-0.669367	-0.151562	0.0614268	-2.46736	0.0164819	-0.271957	-0.0311679	0.131392	0.0728727	1.80303	0.0764055	-0.0114362	0.27422	0.0481751	0.154161	0.312499	0.755745	-0.253975	0.350325	-0.578952	0.704117	-0.822239	0.414196	-1.959	0.801091	1.44167	0.695127	2.07396	0.0423828	0.0792412	2.80409	-0.164043	0.266813	-0.614825	0.540995	-0.686988	0.358901	0.0223746	0.135655	0.164937	0.869548	-0.243505	0.288254	0.223153
k__Bacteria|p__Firmicutes|c__Clostridia|o__Clostridiales|f__Clostridiales_unclassified|g__Monoglobus|s__Monoglobus_pectinilyticus	1.69136	2.75315	0.614336	0.541316	-3.70471	7.08742	0.0419046	0.089586	0.467758	0.641652	-0.133681	0.21749	-0.238818	0.106279	-2.24709	0.0283247	-0.447122	-0.0305154	0.417399	0.224832	1.8565	0.0682944	-0.0232626	0.858061	0.0860133	1.0269	0.0837603	0.933526	-1.92667	2.0987	0.473972	1.01379	0.467526	0.641817	-1.51301	2.46096	0.117561	0.389126	0.302116	0.763609	-0.645112	0.880234	-0.112247	0.197842	-0.567357	0.572588	-0.500011	0.275517	-0.358836
k__Bacteria|p__Firmicutes|c__Clostridia|o__Clostridiales|f__Eubacteriaceae|g__Eubacterium|s__Eubacterium_eligens	4.4068	3.32151	1.32675	0.18962	-2.10324	10.9168	0.018311	0.10808	0.169421	0.866036	-0.193523	0.230145	0.0768534	0.128219	0.59939	0.55117	-0.174452	0.328159	-0.221097	0.271246	-0.815115	0.41823	-0.75273	0.310536	-0.566316	1.23889	-0.457115	0.649239	-2.9945	1.86187	-1.77618	1.22308	-1.45223	0.151648	-4.17337	0.621002	0.00406231	0.469458	0.0086532	0.993125	-0.916058	0.924183	0.0189557	0.238685	0.0794172	0.936965	-0.448859	0.48677	0.418403
k__Bacteria|p__Firmicutes|c__Clostridia|o__Clostridiales|f__Eubacteriaceae|g__Eubacterium|s__Eubacterium_hallii	5.82733	1.99603	2.91947	0.00493163	1.91519	9.73947	0.0416952	0.0649497	0.641961	0.523343	-0.0856039	0.168994	-0.0152645	0.0770521	-0.198106	0.843632	-0.166284	0.135755	0.232893	0.163002	1.42877	0.158256	-0.086586	0.552372	-0.16818	0.744499	-0.225897	0.822049	-1.62737	1.29101	0.577121	0.734994	0.785205	0.435423	-0.863441	2.01768	0.36276	0.282116	1.28586	0.203433	-0.190176	0.915697	0.042681	0.143435	0.297562	0.767065	-0.238447	0.323809	0.385771
k__Bacteria|p__Firmicutes|c__Clostridia|o__Clostridiales|f__Eubacteriaceae|g__Eubacterium|s__Eubacterium_ramulus	0.5191	3.11483	0.166655	0.868202	-5.58585	6.62405	0.122487	0.101355	1.20849	0.231599	-0.0761652	0.321139	0.0986526	0.120241	0.820458	0.415203	-0.137015	0.33432	-0.194494	0.254368	-0.764619	0.447495	-0.693046	0.304057	-0.850584	1.1618	-0.732125	0.466942	-3.12767	1.4265	-1.06112	1.14697	-0.925149	0.358594	-3.30913	1.1869	0.0518641	0.440245	0.117807	0.906614	-0.811001	0.914729	-0.183087	0.223833	-0.817964	0.416614	-0.621792	0.255617	0.414796
k__Bacteria|p__Firmicutes|c__Clostridia|o__Clostridiales|f__Eubacteriaceae|g__Eubacterium|s__Eubacterium_sp_CAG_180	-0.781918	3.31086	-0.236167	0.814107	-7.27109	5.70726	0.143294	0.107734	1.33007	0.188529	-0.0678608	0.354449	-0.124175	0.127809	-0.971571	0.335165	-0.374675	0.126325	0.105568	0.270377	0.390448	0.697588	-0.424361	0.635497	5.63576	1.23492	4.56365	2.54142e-05	3.21535	8.05616	-0.372717	1.21916	-0.305718	0.760878	-2.76222	2.01678	-0.116722	0.467953	-0.249432	0.803879	-1.03389	0.800449	-0.478094	0.23792	-2.00947	0.0489914	-0.94441	-0.0117787	-0.547285
k__Bacteria|p__Firmicutes|c__Clostridia|o__Clostridiales|f__Eubacteriaceae|g__Eubacterium|s__Eubacterium_sp_CAG_251	-6.61769	3.85896	-1.71489	0.0915263	-14.1811	0.945725	-0.116945	0.125569	-0.93132	0.355421	-0.363054	0.129165	0.231282	0.148966	1.55258	0.125783	-0.0606865	0.523251	0.179395	0.315136	0.569263	0.571303	-0.43826	0.79705	0.128787	1.43935	0.0894753	0.929002	-2.6923	2.94987	0.676291	1.42098	0.475933	0.63585	-2.10878	3.46136	0.446336	0.54542	0.818334	0.416405	-0.622667	1.51534	-0.128653	0.277306	-0.463938	0.644371	-0.672164	0.414858	0.135689
k__Bacteria|p__Firmicutes|c__Clostridia|o__Clostridiales|f__Eubacteriaceae|g__Eubacterium|s__Eubacterium_sp_CAG_274	-3.03178	3.09639	-0.979135	0.331445	-9.10059	3.03703	0.171755	0.100755	1.70468	0.0934283	-0.0257215	0.369231	-0.0202853	0.119529	-0.16971	0.865809	-0.254558	0.213988	0.135942	0.252862	0.537613	0.592833	-0.359659	0.631542	0.262897	1.15492	0.227632	0.820706	-2.00071	2.52651	0.252739	1.14018	0.221666	0.825326	-1.98197	2.48745	-0.217285	0.437639	-0.496492	0.621361	-1.07504	0.640473	-0.141704	0.222508	-0.636848	0.526646	-0.577812	0.294404	-0.523279
k__Bacteria|p__Firmicutes|c__Clostridia|o__Clostridiales|f__Eubacteriaceae|g__Eubacterium|s__Eubacterium_sp_CAG_38	-7.25547	3.38978	-2.14039	0.0363972	-13.8993	-0.611619	0.062277	0.110302	0.564605	0.574447	-0.153911	0.278465	0.159771	0.130855	1.22098	0.226872	-0.0967002	0.416241	0.621988	0.276821	2.24689	0.0283381	0.0794276	1.16455	0.420153	1.26436	0.332306	0.740817	-2.05794	2.89825	1.34827	1.24821	1.08016	0.284393	-1.09818	3.79473	0.386089	0.479107	0.805851	0.423511	-0.552944	1.32512	0.081025	0.243591	0.332627	0.740575	-0.396405	0.558455	0.233684
k__Bacteria|p__Firmicutes|c__Clostridia|o__Clostridiales|f__Eubacteriaceae|g__Eubacterium|s__Eubacterium_ventriosum	0.419851	3.14887	0.133334	0.894375	-5.75182	6.59152	0.154957	0.102463	1.51232	0.135701	-0.0458664	0.35578	0.0903397	0.121555	0.7432	0.460261	-0.147904	0.328583	-0.885488	0.257148	-3.4435	0.00105291	-1.38949	-0.381487	0.783977	1.1745	0.667499	0.507013	-1.518	3.08595	-0.18723	1.1595	-0.161474	0.872263	-2.45982	2.08536	0.453995	0.445057	1.02008	0.311785	-0.418301	1.32629	0.0144952	0.226279	0.064059	0.949136	-0.429004	0.457995	-0.609033
k__Bacteria|p__Firmicutes|c__Clostridia|o__Clostridiales|f__Lachnospiraceae|g__Anaerostipes|s__Anaerostipes_hadrus	8.185	1.49737	5.46626	9.36982e-07	5.25022	11.1198	0.0527672	0.0487236	1.08299	0.283146	-0.0427294	0.148264	-0.0876896	0.0578025	-1.51706	0.134504	-0.20098	0.0256012	0.0664662	0.12228	0.543557	0.588761	-0.173199	0.306131	-0.824894	0.558504	-1.47697	0.144913	-1.91954	0.269753	-0.109637	0.551374	-0.198843	0.843058	-1.19031	0.971036	0.463898	0.211636	2.19196	0.0322734	0.0490997	0.878697	0.104478	0.107602	0.970974	0.335459	-0.106417	0.315373	-0.0343569
k__Bacteria|p__Firmicutes|c__Clostridia|o__Clostridiales|f__Lachnospiraceae|g__Blautia|s__Blautia_obeum	4.15315	2.3584	1.76101	0.0833325	-0.469218	8.77552	0.101325	0.0767411	1.32035	0.191732	-0.0490845	0.251735	-0.0322456	0.0910406	-0.354189	0.724439	-0.210682	0.146191	-0.0516816	0.192595	-0.268344	0.789355	-0.429161	0.325797	-0.538286	0.87966	-0.611925	0.542899	-2.26239	1.18582	0.750384	0.868429	0.864071	0.39099	-0.951705	2.45247	-0.0387807	0.333333	-0.116342	0.90777	-0.6921	0.614539	0.0387066	0.169475	0.22839	0.820119	-0.293459	0.370872	0.206631
k__Bacteria|p__Firmicutes|c__Clostridia|o__Clostridiales|f__Lachnospiraceae|g__Blautia|s__Blautia_sp_CAG_257	-1.58621	2.14383	-0.739895	0.462249	-5.78805	2.61562	-0.0286183	0.0697593	-0.410243	0.683089	-0.165344	0.108107	-0.0640111	0.0827579	-0.773474	0.442279	-0.226214	0.0981914	-0.145169	0.175073	-0.829192	0.410283	-0.488306	0.197968	-0.982104	0.79963	-1.2282	0.224169	-2.54935	0.585142	1.1618	0.789421	1.47171	0.146324	-0.385435	2.70904	0.0839659	0.303007	0.277109	0.782649	-0.509916	0.677848	0.142634	0.154057	0.925851	0.358232	-0.159312	0.44458	-0.194672
k__Bacteria|p__Firmicutes|c__Clostridia|o__Clostridiales|f__Lachnospiraceae|g__Blautia|s__Blautia_wexlerae	4.1563	2.25239	1.84528	0.0699326	-0.258305	8.57091	0.162018	0.0732918	2.21059	0.0308885	0.0183685	0.305667	-0.091676	0.0869486	-1.05437	0.295941	-0.262092	0.07874	0.041654	0.183938	0.226456	0.821616	-0.318858	0.402166	0.601565	0.840122	0.716045	0.476741	-1.04504	2.24817	-0.658409	0.829396	-0.793842	0.430416	-2.28399	0.967176	0.14638	0.31835	0.459809	0.647315	-0.477575	0.770335	-0.13996	0.161858	-0.864706	0.390644	-0.457196	0.177276	0.255184
k__Bacteria|p__Firmicutes|c__Clostridia|o__Clostridiales|f__Lachnospiraceae|g__Blautia|s__Ruminococcus_gnavus	1.36969	3.13396	0.437048	0.663646	-4.77276	7.51214	-0.00849372	0.101978	-0.08329	0.933898	-0.208366	0.191379	-0.240541	0.12098	-1.98828	0.0513485	-0.477657	-0.00342554	0.182664	0.25593	0.713724	0.478165	-0.318951	0.684278	-0.993452	1.16894	-0.849875	0.398773	-3.28453	1.29763	1.02685	1.15401	0.889809	0.377123	-1.23498	3.28868	0.425197	0.44295	0.95992	0.340948	-0.44297	1.29336	0.434397	0.225208	1.92887	0.0584813	-0.00700269	0.875797	0.0443476
k__Bacteria|p__Firmicutes|c__Clostridia|o__Clostridiales|f__Lachnospiraceae|g__Blautia|s__Ruminococcus_torques	5.2817	2.0502	2.57619	0.0124691	1.26338	9.30002	0.112131	0.0667126	1.68081	0.0979982	-0.0186228	0.242886	0.0283704	0.0791434	0.358469	0.721251	-0.126748	0.183489	-0.147741	0.167427	-0.882425	0.381069	-0.475892	0.180409	0.723654	0.764706	0.946316	0.347783	-0.775143	2.22245	-1.88698	0.754943	-2.49949	0.0151903	-3.36664	-0.407315	0.115356	0.289773	0.398093	0.691975	-0.452588	0.6833	-0.140507	0.147328	-0.953696	0.344064	-0.429265	0.148252	-0.257655
k__Bacteria|p__Firmicutes|c__Clostridia|o__Clostridiales|f__Lachnospiraceae|g__Coprococcus|s__Coprococcus_catus	1.61298	2.9041	0.555416	0.580675	-4.07895	7.30491	-0.0636449	0.094498	-0.673505	0.503212	-0.248858	0.121568	0.170928	0.112106	1.5247	0.132589	-0.0487963	0.390652	0.00327029	0.237159	0.0137895	0.989044	-0.461553	0.468093	1.37322	1.0832	1.26774	0.20979	-0.749822	3.49625	-1.51843	1.06937	-1.41993	0.160804	-3.61436	0.577498	0.27248	0.410461	0.663839	0.509336	-0.53201	1.07697	-0.241822	0.20869	-1.15876	0.251145	-0.650847	0.167203	0.35279
k__Bacteria|p__Firmicutes|c__Clostridia|o__Clostridiales|f__Lachnospiraceae|g__Coprococcus|s__Coprococcus_comes	4.14437	2.67834	1.54736	0.127035	-1.10509	9.39382	-0.000573188	0.087152	-0.00657688	0.994774	-0.171388	0.170242	0.0725066	0.103391	0.701282	0.485838	-0.130137	0.27515	-0.0888192	0.218723	-0.406081	0.686128	-0.517508	0.33987	1.23249	0.998998	1.23373	0.222114	-0.725506	3.19049	0.50973	0.986243	0.51684	0.607168	-1.42327	2.44273	0.159663	0.378554	0.42177	0.6747	-0.582289	0.901614	-0.161894	0.192467	-0.841152	0.403603	-0.539123	0.215335	0.725629
k__Bacteria|p__Firmicutes|c__Clostridia|o__Clostridiales|f__Lachnospiraceae|g__Coprococcus|s__Coprococcus_eutactus	8.13836	4.99257	1.63009	0.108321	-1.64691	17.9236	-0.138352	0.162456	-0.851629	0.397806	-0.45676	0.180056	0.0794208	0.192727	0.412089	0.681743	-0.298317	0.457159	-0.494579	0.407711	-1.21306	0.229861	-1.29368	0.304521	3.90005	1.86218	2.09434	0.0404614	0.250238	7.54986	-2.83902	1.83841	-1.54428	0.127778	-6.44224	0.764194	-0.144184	0.705644	-0.20433	0.838787	-1.52722	1.23885	-0.560755	0.358769	-1.563	0.123312	-1.26393	0.142419	-0.600125
k__Bacteria|p__Firmicutes|c__Clostridia|o__Clostridiales|f__Lachnospiraceae|g__Dorea|s__Dorea_formicigenerans	2.63954	1.80264	1.46426	0.148342	-0.893568	6.17265	0.0960232	0.058657	1.63703	0.106859	-0.0189424	0.210989	0.0880123	0.0695868	1.26478	0.210839	-0.0483754	0.2244	0.170113	0.14721	1.15558	0.252433	-0.118413	0.458639	0.426963	0.672368	0.635014	0.527834	-0.890854	1.74478	-0.950312	0.663783	-1.43166	0.15743	-2.2513	0.35068	0.152975	0.254783	0.600415	0.550491	-0.346389	0.65234	-0.114538	0.129539	-0.884203	0.380116	-0.368429	0.139352	-0.0366787
k__Bacteria|p__Firmicutes|c__Clostridia|o__Clostridiales|f__Lachnospiraceae|g__Dorea|s__Dorea_longicatena	5.28844	1.51311	3.49508	0.00089753	2.3228	8.25408	0.0656117	0.0492358	1.3326	0.187702	-0.0308888	0.162112	0.0785358	0.0584102	1.34456	0.18383	-0.0359461	0.193018	0.00531986	0.123566	0.0430528	0.965802	-0.236865	0.247504	-0.339433	0.564376	-0.60143	0.549819	-1.44559	0.766723	-1.33136	0.55717	-2.3895	0.0200306	-2.42339	-0.239326	0.219928	0.213861	1.02837	0.307903	-0.199231	0.639088	0.00244101	0.108733	0.0224497	0.982164	-0.210671	0.215553	-0.102223
k__Bacteria|p__Firmicutes|c__Clostridia|o__Clostridiales|f__Lachnospiraceae|g__Eisenbergiella|s__Eisenbergiella_tayi	-0.522024	1.64883	-0.316602	0.752644	-3.75367	2.70963	-0.0734351	0.0536522	-1.36873	0.176188	-0.178591	0.0317213	-0.0698809	0.0636494	-1.0979	0.276633	-0.194632	0.0548697	-0.120499	0.134649	-0.894912	0.37441	-0.384407	0.143409	0.529424	0.614999	0.860853	0.392746	-0.675952	1.7348	1.25336	0.607147	2.06434	0.0433166	0.0633724	2.44334	0.0135253	0.233044	0.0580377	0.953911	-0.443232	0.470282	-0.163284	0.118486	-1.37809	0.173294	-0.395512	0.068944	-0.225839
k__Bacteria|p__Firmicutes|c__Clostridia|o__Clostridiales|f__Lachnospiraceae|g__Fusicatenibacter|s__Fusicatenibacter_saccharivorans	8.17676	1.66864	4.90026	7.60624e-06	4.90628	11.4472	0.0626086	0.0542967	1.15308	0.25345	-0.043811	0.169028	-0.0479357	0.0644141	-0.744181	0.459672	-0.174185	0.0783135	0.158198	0.136267	1.16094	0.250263	-0.10888	0.425276	-1.39807	0.622387	-2.2463	0.0283781	-2.61792	-0.178212	-0.0666516	0.614441	-0.108475	0.913981	-1.27093	1.13763	0.0916313	0.235843	0.388526	0.699002	-0.370613	0.553876	0.239856	0.119909	2.00031	0.0499984	0.0048381	0.474874	0.244948
k__Bacteria|p__Firmicutes|c__Clostridia|o__Clostridiales|f__Lachnospiraceae|g__Lachnoclostridium|s__Clostridium_bolteae	-1.42174	1.93642	-0.734208	0.465682	-5.21705	2.37358	-0.0306561	0.0630102	-0.486526	0.628367	-0.154154	0.0928416	-0.0982686	0.0747512	-1.31461	0.193644	-0.244778	0.0482411	0.0513129	0.158135	0.324488	0.746697	-0.258626	0.361252	-0.637128	0.722267	-0.882122	0.381231	-2.05275	0.77849	1.3662	0.713046	1.91601	0.0601317	-0.0313408	2.76375	0.233339	0.273691	0.852562	0.397293	-0.303086	0.769764	0.0708947	0.139152	0.509476	0.612287	-0.201839	0.343628	-0.185051
k__Bacteria|p__Firmicutes|c__Clostridia|o__Clostridiales|f__Lachnospiraceae|g__Lachnospiraceae_unclassified|s__Eubacterium_rectale	3.93941	3.61955	1.08837	0.280784	-3.15478	11.0336	-0.0267803	0.117778	-0.227379	0.820902	-0.257622	0.204061	0.203038	0.139725	1.45313	0.151398	-0.0708173	0.476893	0.502659	0.295585	1.70056	0.0942047	-0.0766772	1.082	-0.672241	1.35006	-0.497935	0.62035	-3.31831	1.97382	-0.707973	1.33282	-0.531184	0.597253	-3.32026	1.90431	0.0729662	0.511582	0.142628	0.887062	-0.929717	1.07565	0.0867882	0.260103	0.333669	0.739793	-0.423004	0.59658	-0.0677747
k__Bacteria|p__Firmicutes|c__Clostridia|o__Clostridiales|f__Lachnospiraceae|g__Lachnospira|s__Lachnospira_pectinoschiza	2.19975	4.26859	0.515335	0.608213	-6.16652	10.566	0.0588806	0.138898	0.423914	0.673145	-0.213354	0.331115	0.117114	0.164779	0.710731	0.480005	-0.205848	0.440075	-0.218914	0.348588	-0.628002	0.532386	-0.902133	0.464306	0.120774	1.59214	0.0758564	0.939786	-2.99977	3.24132	-0.161224	1.57182	-0.102572	0.918645	-3.24193	2.91948	-0.823166	0.603316	-1.3644	0.177537	-2.00564	0.359313	-0.0138117	0.306743	-0.0450271	0.964235	-0.615016	0.587393	0.996515
k__Bacteria|p__Firmicutes|c__Clostridia|o__Clostridiales|f__Lachnospiraceae|g__Roseburia|s__Roseburia_faecis	8.21652	4.25994	1.92879	0.0584918	-0.132811	16.5659	0.0370841	0.138616	0.267531	0.789978	-0.234599	0.308767	0.0230916	0.164446	0.140421	0.888798	-0.299216	0.345399	-0.127537	0.347882	-0.366611	0.715199	-0.809373	0.554299	0.115578	1.58892	0.0727401	0.942255	-2.99865	3.2298	-0.698287	1.56863	-0.445156	0.657809	-3.77275	2.37618	-1.40932	0.602095	-2.34069	0.0225902	-2.5894	-0.229233	-0.0455026	0.306122	-0.148642	0.882334	-0.64549	0.554485	1.24909
k__Bacteria|p__Firmicutes|c__Clostridia|o__Clostridiales|f__Lachnospiraceae|g__Roseburia|s__Roseburia_hominis	2.05601	2.96672	0.693024	0.490969	-3.75866	7.87067	-0.00395393	0.0965357	-0.0409583	0.967465	-0.19316	0.185253	0.00271151	0.114524	0.0236764	0.981189	-0.221751	0.227174	0.708776	0.242273	2.92553	0.0048485	0.23393	1.18362	0.606384	1.10656	0.54799	0.585732	-1.56243	2.7752	-0.677272	1.09243	-0.619967	0.537627	-2.8184	1.46386	-0.771282	0.419312	-1.8394	0.0708058	-1.59312	0.0505552	-0.0935815	0.21319	-0.438958	0.662269	-0.511426	0.324263	0.8874
k__Bacteria|p__Firmicutes|c__Clostridia|o__Clostridiales|f__Lachnospiraceae|g__Roseburia|s__Roseburia_intestinalis	-2.03094	3.94234	-0.51516	0.608334	-9.75778	5.69591	0.218925	0.128282	1.70659	0.0930686	-0.0325027	0.470353	0.0592676	0.152185	0.389444	0.698326	-0.23901	0.357545	0.781008	0.321945	2.4259	0.0182942	0.150007	1.41201	1.02849	1.47046	0.699437	0.486982	-1.85355	3.91053	-1.52075	1.45168	-1.04758	0.299035	-4.36599	1.3245	0.144665	0.557205	0.259626	0.796041	-0.947437	1.23677	0.0776054	0.283298	0.273935	0.785075	-0.477649	0.63286	-0.666923
k__Bacteria|p__Firmicutes|c__Clostridia|o__Clostridiales|f__Lachnospiraceae|g__Roseburia|s__Roseburia_inulinivorans	1.73404	3.42154	0.506801	0.614152	-4.97205	8.44013	0.275504	0.111335	2.47454	0.0161851	0.0572905	0.493716	0.020083	0.132081	0.152051	0.879657	-0.238791	0.278957	-0.0670208	0.279415	-0.239861	0.811255	-0.614664	0.480622	0.72693	1.2762	0.569604	0.571073	-1.77438	3.22824	-1.47283	1.25991	-1.169	0.247029	-3.9422	0.996548	-0.323369	0.483596	-0.668677	0.506266	-1.2712	0.624461	0.019789	0.245873	0.0804843	0.93612	-0.462114	0.501692	0.070767
k__Bacteria|p__Firmicutes|c__Clostridia|o__Clostridiales|f__Lachnospiraceae|g__Roseburia|s__Roseburia_sp_CAG_182	1.07103	2.13915	0.50068	0.618428	-3.12163	5.2637	-0.00496939	0.0696071	-0.071392	0.943323	-0.141397	0.131458	-0.170465	0.0825773	-2.0643	0.0433203	-0.332313	-0.00861609	0.117922	0.174691	0.67503	0.50225	-0.224466	0.46031	0.817729	0.797885	1.02487	0.309538	-0.746097	2.38156	1.49969	0.787698	1.90388	0.0617242	-0.044174	3.04355	-0.356672	0.302345	-1.17969	0.242782	-0.949258	0.235914	-0.0112034	0.153721	-0.0728815	0.942143	-0.31249	0.290084	-0.0206913
k__Bacteria|p__Firmicutes|c__Clostridia|o__Clostridiales|f__Lachnospiraceae|g__Roseburia|s__Roseburia_sp_CAG_309	-3.72113	1.67435	-2.22243	0.0300354	-7.0028	-0.439455	-0.0588196	0.0544827	-1.0796	0.28464	-0.165604	0.0479644	0.0726419	0.0646347	1.12388	0.265539	-0.0540397	0.199324	0.0974653	0.136734	0.712812	0.478725	-0.170528	0.365458	-0.360199	0.624518	-0.576764	0.566257	-1.58423	0.863834	-0.625372	0.616545	-1.01432	0.314505	-1.83378	0.583035	0.236025	0.236651	0.997353	0.322598	-0.227803	0.699852	0.00541339	0.12032	0.0449916	0.964263	-0.230409	0.241236	0.254154
k__Bacteria|p__Firmicutes|c__Clostridia|o__Clostridiales|f__Lachnospiraceae|g__Roseburia|s__Roseburia_sp_CAG_471	-3.75625	1.31908	-2.84762	0.00602302	-6.3416	-1.17089	0.0666664	0.0429223	1.55319	0.125637	-0.0174597	0.150793	-0.0202557	0.0509202	-0.397794	0.692194	-0.120057	0.079546	0.0386151	0.107721	0.358474	0.721247	-0.172514	0.249744	-0.487916	0.492005	-0.991688	0.325332	-1.45223	0.476397	-0.0305643	0.485724	-0.0629252	0.950035	-0.982565	0.921437	0.265207	0.186437	1.4225	0.160059	-0.100203	0.630617	0.0408943	0.0947898	0.431421	0.667709	-0.14489	0.226679	-0.148018
k__Bacteria|p__Firmicutes|c__Clostridia|o__Clostridiales|f__Lachnospiraceae|g__Sellimonas|s__Sellimonas_intestinalis	-2.71186	1.64258	-1.65097	0.103969	-5.93127	0.507541	0.101891	0.0534489	1.90632	0.0614011	-0.00286706	0.206649	-0.13043	0.0634083	-2.05699	0.0440419	-0.254708	-0.00615243	0.11787	0.134139	0.878715	0.383061	-0.145038	0.380778	-0.874456	0.612668	-1.42729	0.15868	-2.07526	0.326352	1.89381	0.604846	3.13106	0.00269096	0.708331	3.07929	0.0442238	0.232161	0.190488	0.84957	-0.410803	0.49925	0.165176	0.118037	1.39936	0.166854	-0.0661721	0.396524	-0.0835477
k__Bacteria|p__Firmicutes|c__Clostridia|o__Clostridiales|f__Oscillospiraceae|g__Oscillibacter|s__Oscillibacter_sp_57_20	6.10355	3.13681	1.94578	0.0563698	-0.044491	12.2516	0.0710568	0.10207	0.696154	0.48902	-0.128998	0.271111	-0.0740843	0.12109	-0.611814	0.542973	-0.311416	0.163247	-0.061083	0.256163	-0.238453	0.812342	-0.563154	0.440988	1.835	1.17	1.56837	0.122054	-0.458166	4.12816	-0.432161	1.15506	-0.374145	0.709616	-2.69605	1.83172	-0.197321	0.443353	-0.445064	0.657875	-1.06628	0.671636	-0.397407	0.225413	-1.76302	0.0829895	-0.839209	0.0443941	-0.87833
k__Bacteria|p__Firmicutes|c__Clostridia|o__Clostridiales|f__Oscillospiraceae|g__Oscillibacter|s__Oscillibacter_sp_CAG_241	10.1526	3.57059	2.8434	0.00609368	3.15438	17.1508	-0.232364	0.116185	-1.99995	0.0500389	-0.460083	-0.00464543	-0.195232	0.137835	-1.41642	0.161823	-0.465383	0.0749187	0.00450096	0.291587	0.0154361	0.987735	-0.566999	0.576	0.644156	1.3318	0.483675	0.630377	-1.96612	3.25443	-0.0073501	1.31479	-0.00559031	0.995558	-2.5843	2.5696	0.40768	0.504662	0.807827	0.422382	-0.58144	1.3968	-0.432436	0.256584	-1.68536	0.0971141	-0.935332	0.0704593	-0.874117
k__Bacteria|p__Firmicutes|c__Clostridia|o__Clostridiales|f__Peptostreptococcaceae|g__Intestinibacter|s__Intestinibacter_bartlettii	2.9049	3.54635	0.819123	0.415958	-4.04582	9.85561	-0.0475419	0.115396	-0.411988	0.681816	-0.273715	0.178631	-0.00916332	0.136899	-0.066935	0.946856	-0.27748	0.259153	-0.00368311	0.289607	-0.0127176	0.989895	-0.571303	0.563937	1.28657	1.32276	0.972646	0.334634	-1.30598	3.87912	0.194907	1.30587	0.149255	0.881853	-2.36455	2.75436	-0.437088	0.501236	-0.87202	0.386674	-1.41949	0.545317	-0.192202	0.254842	-0.754201	0.453678	-0.691684	0.307279	0.0289232
k__Bacteria|p__Firmicutes|c__Clostridia|o__Clostridiales|f__Peptostreptococcaceae|g__Romboutsia|s__Romboutsia_ilealis	-1.24723	1.12263	-1.11099	0.271003	-3.44754	0.953076	0.00144628	0.0365297	0.0395918	0.96855	-0.0701507	0.0730432	-0.0745052	0.0433365	-1.71922	0.0907291	-0.159443	0.0104328	-0.0483514	0.0916776	-0.527406	0.599856	-0.228036	0.131334	0.312534	0.418729	0.746386	0.458349	-0.508161	1.13323	-0.495821	0.413383	-1.19942	0.235079	-1.30604	0.314396	0.137277	0.158671	0.865172	0.390391	-0.173711	0.448266	0.0293672	0.0806725	0.36403	0.717115	-0.128748	0.187482	-0.286101
k__Bacteria|p__Firmicutes|c__Clostridia|o__Clostridiales|f__Ruminococcaceae|g__Agathobaculum|s__Agathobaculum_butyriciproducens	1.37693	2.23563	0.6159	0.54029	-3.00483	5.75868	0.0286012	0.0727463	0.393163	0.695592	-0.113979	0.171181	0.0881887	0.0863015	1.02187	0.310946	-0.0809592	0.257337	0.0460887	0.182569	0.252444	0.80156	-0.311741	0.403918	-0.854262	0.83387	-1.02446	0.309733	-2.48862	0.780092	0.300499	0.823223	0.365027	0.716375	-1.31299	1.91399	-0.00203333	0.315981	-0.00643496	0.994887	-0.621345	0.617278	0.160677	0.160654	1.00014	0.321257	-0.154198	0.475552	0.350904
k__Bacteria|p__Firmicutes|c__Clostridia|o__Clostridiales|f__Ruminococcaceae|g__Anaeromassilibacillus|s__Anaeromassilibacillus_sp_An250	-1.37732	1.61959	-0.850412	0.398477	-4.55166	1.79702	-0.131222	0.0527007	-2.48995	0.0155642	-0.234514	-0.0279306	0.040054	0.0625207	0.640652	0.524188	-0.0824843	0.162592	-0.00576951	0.132262	-0.043622	0.965351	-0.264997	0.253458	-1.15665	0.604093	-1.9147	0.0603027	-2.34065	0.0273461	1.07185	0.59638	1.79726	0.0773274	-0.0970342	2.24073	-0.115585	0.228911	-0.504933	0.615455	-0.564242	0.333072	0.105291	0.116385	0.904677	0.369255	-0.122819	0.3334	-0.323968
k__Bacteria|p__Firmicutes|c__Clostridia|o__Clostridiales|f__Ruminococcaceae|g__Anaerotruncus|s__Anaerotruncus_colihominis	-0.844946	1.42239	-0.594031	0.554725	-3.63279	1.9429	-0.0136006	0.046284	-0.293852	0.769885	-0.104316	0.0771144	-0.0798997	0.0549084	-1.45515	0.150841	-0.187518	0.0277187	-0.0813002	0.116158	-0.699912	0.486687	-0.308965	0.146365	-1.09952	0.53054	-2.07246	0.0425272	-2.13936	-0.0596838	0.377408	0.523766	0.720565	0.473975	-0.649156	1.40397	-0.0952149	0.201039	-0.473613	0.637494	-0.489245	0.298815	0.109915	0.102214	1.07535	0.286525	-0.0904204	0.310251	-0.268874
k__Bacteria|p__Firmicutes|c__Clostridia|o__Clostridiales|f__Ruminococcaceae|g__Faecalibacterium|s__Faecalibacterium_prausnitzii	7.85102	1.11609	7.03441	2.18538e-09	5.66353	10.0385	0.0352617	0.036317	0.970942	0.335475	-0.0359183	0.106442	0.0620345	0.0430841	1.43985	0.155108	-0.0224088	0.146478	0.0824805	0.0911438	0.904949	0.369112	-0.096158	0.261119	0.0334013	0.416291	0.0802354	0.936317	-0.782514	0.849317	0.144636	0.410976	0.351933	0.726121	-0.660862	0.950134	-0.220595	0.157747	-1.39841	0.167137	-0.529772	0.0885828	-0.00604436	0.0802027	-0.0753636	0.940176	-0.163239	0.15115	0.313801
k__Bacteria|p__Firmicutes|c__Clostridia|o__Clostridiales|f__Ruminococcaceae|g__Flavonifractor|s__Flavonifractor_plautii	-3.15596	3.00423	-1.05051	0.297698	-9.04415	2.73222	0.0576152	0.0977562	0.589376	0.557822	-0.133984	0.249214	-0.0630976	0.115972	-0.544078	0.588404	-0.290398	0.164203	0.167136	0.245336	0.681252	0.498333	-0.313714	0.647986	-1.41153	1.12055	-1.25968	0.212664	-3.60777	0.784708	2.81179	1.10624	2.54175	0.0136311	0.643595	4.97999	0.154837	0.424614	0.364652	0.716653	-0.677392	0.987065	0.187781	0.215886	0.869816	0.387868	-0.235347	0.610908	0.39747
k__Bacteria|p__Firmicutes|c__Clostridia|o__Clostridiales|f__Ruminococcaceae|g__Gemmiger|s__Gemmiger_formicilis	2.84618	2.55298	1.11485	0.269362	-2.15757	7.84993	0.11022	0.0830728	1.32679	0.189605	-0.0525994	0.27304	0.0373301	0.0985521	0.378785	0.706184	-0.155829	0.230489	-0.391053	0.208485	-1.87569	0.0655659	-0.799677	0.0175706	0.693193	0.952239	0.727962	0.469469	-1.17316	2.55955	-1.30438	0.940081	-1.38752	0.170416	-3.14691	0.538145	-0.00161997	0.360835	-0.0044895	0.996433	-0.708844	0.705604	-0.0935939	0.183459	-0.510164	0.611808	-0.453166	0.265978	0.706645
k__Bacteria|p__Firmicutes|c__Clostridia|o__Clostridiales|f__Ruminococcaceae|g__Ruminococcaceae_unclassified|s__Clostridium_leptum	-0.247719	2.35728	-0.105087	0.916657	-4.86791	4.37247	-0.113622	0.0767049	-1.48129	0.143763	-0.263961	0.0367168	-0.0905768	0.0909976	-0.995375	0.323551	-0.268929	0.0877753	0.18908	0.192504	0.982215	0.329938	-0.188221	0.566381	-2.96624	0.879245	-3.37362	0.00130441	-4.68953	-1.24295	1.93263	0.868019	2.22648	0.0297479	0.231344	3.63392	-0.221152	0.333175	-0.663771	0.50938	-0.874164	0.43186	0.596467	0.169396	3.52115	0.00082755	0.264458	0.928476	0.192699
k__Bacteria|p__Firmicutes|c__Clostridia|o__Clostridiales|f__Ruminococcaceae|g__Ruminococcaceae_unclassified|s__Eubacterium_siraeum	5.85348	4.12336	1.41959	0.160902	-2.22816	13.9351	-0.343312	0.134172	-2.55874	0.013046	-0.606285	-0.0803395	0.00762232	0.159173	0.047887	0.961965	-0.304351	0.319596	0.707084	0.336728	2.09987	0.039954	0.0471091	1.36706	0.312434	1.53798	0.203146	0.839708	-2.70194	3.32681	0.126101	1.51834	0.083052	0.934087	-2.84979	3.10199	-0.0723856	0.582791	-0.124205	0.901568	-1.21463	1.06986	-0.277008	0.296307	-0.934867	0.353604	-0.857758	0.303743	-1.43018
k__Bacteria|p__Firmicutes|c__Clostridia|o__Clostridiales|f__Ruminococcaceae|g__Ruminococcus|s__Ruminococcus_bicirculans	4.96976	4.46503	1.11304	0.27013	-3.78154	13.7211	0.102258	0.14529	0.703819	0.484268	-0.182505	0.387021	-0.0587147	0.172362	-0.340647	0.734559	-0.396539	0.279109	-0.270028	0.36463	-0.740554	0.461852	-0.98469	0.444633	-0.0247035	1.66541	-0.0148332	0.988214	-3.28886	3.23945	-1.82446	1.64415	-1.10967	0.271571	-5.04694	1.39802	-0.0367853	0.631081	-0.0582894	0.953712	-1.27368	1.20011	0.15111	0.320859	0.470953	0.639382	-0.477763	0.779982	0.998136
k__Bacteria|p__Firmicutes|c__Clostridia|o__Clostridiales|f__Ruminococcaceae|g__Ruminococcus|s__Ruminococcus_bromii	9.4252	5.2816	1.78453	0.0793927	-0.92655	19.7769	-0.0672739	0.171861	-0.391444	0.696856	-0.404115	0.269567	-0.0665781	0.203884	-0.326548	0.745146	-0.466184	0.333028	-0.0727764	0.431314	-0.168732	0.866575	-0.918137	0.772584	5.35761	1.96999	2.71961	0.00853599	1.4965	9.21872	-2.97681	1.94484	-1.53062	0.131118	-6.78862	0.834999	-1.00297	0.746495	-1.34357	0.184146	-2.46607	0.460132	-0.807073	0.379539	-2.12646	0.0375878	-1.55095	-0.0631909	-0.343748
k__Bacteria|p__Firmicutes|c__Clostridia|o__Clostridiales|f__Ruminococcaceae|g__Ruminococcus|s__Ruminococcus_callidus	0.377556	3.3273	0.113472	0.910035	-6.14383	6.89894	0.0979272	0.108269	0.904483	0.369357	-0.114276	0.31013	-0.0707468	0.128443	-0.550804	0.583813	-0.32249	0.180997	-0.040822	0.271719	-0.150236	0.881082	-0.573381	0.491737	1.19312	1.24105	0.961379	0.34022	-1.2393	3.62554	-0.0809539	1.22521	-0.0660736	0.947539	-2.48232	2.32041	-0.532856	0.470276	-1.13307	0.261692	-1.45458	0.388869	-0.055612	0.239101	-0.232588	0.816873	-0.524242	0.413018	-0.105577
k__Bacteria|p__Firmicutes|c__Clostridia|o__Clostridiales|f__Ruminococcaceae|g__Ruminococcus|s__Ruminococcus_lactaris	-1.10308	4.15483	-0.265494	0.791539	-9.2464	7.04023	0.217723	0.135196	1.61042	0.112554	-0.0472565	0.482703	-0.236637	0.160388	-1.4754	0.145333	-0.550991	0.0777176	0.185873	0.339298	0.547816	0.58585	-0.479139	0.850885	1.34412	1.54971	0.867333	0.389215	-1.69326	4.3815	-0.778544	1.52993	-0.508877	0.612705	-3.77715	2.22006	1.27865	0.587238	2.17739	0.0333952	0.12768	2.42961	-0.0730686	0.298568	-0.24473	0.807501	-0.658251	0.512114	-0.0660832
k__Bacteria|p__Firmicutes|c__Clostridia|o__Clostridiales|f__Ruminococcaceae|g__Ruminococcus|s__Ruminococcus_obeum_CAG_39	-4.5505	2.02069	-2.25195	0.0279978	-8.51099	-0.590017	0.0494962	0.0657524	0.752766	0.454534	-0.0793762	0.178369	-0.00379205	0.0780044	-0.0486133	0.961389	-0.156678	0.149094	0.0541543	0.165017	0.328174	0.743922	-0.269273	0.377582	-1.22466	0.7537	-1.62486	0.109435	-2.70188	0.252568	0.158242	0.744078	0.212669	0.832306	-1.30012	1.61661	0.252143	0.285602	0.882847	0.380842	-0.307627	0.811913	0.212399	0.145208	1.46272	0.148763	-0.0722037	0.497001	0.951043
k__Bacteria|p__Firmicutes|c__Clostridia|o__Clostridiales|f__Ruminococcaceae|g__Ruthenibacterium|s__Ruthenibacterium_lactatiformans	3.41386	2.94058	1.16095	0.25026	-2.34956	9.17729	-0.108748	0.095685	-1.13652	0.260259	-0.296287	0.0787916	-0.115238	0.113514	-1.01519	0.314093	-0.337723	0.107246	0.360455	0.240138	1.50103	0.138591	-0.110206	0.831117	-0.248294	1.09681	-0.226379	0.821676	-2.398	1.90141	1.69277	1.08281	1.56332	0.123238	-0.429492	3.81503	0.207834	0.415618	0.500061	0.618861	-0.606761	1.02243	0.0669831	0.211311	0.316987	0.752354	-0.34718	0.481146	-0.471609
k__Bacteria|p__Firmicutes|c__Erysipelotrichia|o__Erysipelotrichales|f__Erysipelotrichaceae|g__Catenibacterium|s__Catenibacterium_mitsuokai	-12.2237	2.84899	-4.29052	6.58999e-05	-17.8076	-6.63974	-0.024899	0.0927049	-0.268583	0.789172	-0.206597	0.156799	0.536201	0.109979	4.87549	8.32135e-06	0.320647	0.751756	-0.286078	0.232659	-1.22961	0.223645	-0.742081	0.169924	0.294136	1.06265	0.276795	0.782889	-1.78862	2.37689	0.0293082	1.04908	0.0279371	0.977805	-2.02685	2.08547	-0.273361	0.402673	-0.678866	0.499833	-1.06259	0.515863	-0.164931	0.20473	-0.805602	0.423653	-0.566194	0.236332	-0.834153
k__Bacteria|p__Firmicutes|c__Erysipelotrichia|o__Erysipelotrichales|f__Erysipelotrichaceae|g__Coprobacillus|s__Coprobacillus_cateniformis	-0.669927	2.25791	-0.296702	0.767719	-5.09535	3.7555	-0.0107217	0.0734714	-0.14593	0.884466	-0.154723	0.13328	-0.0686466	0.0871617	-0.787577	0.434044	-0.23948	0.102187	-0.0890242	0.184389	-0.482806	0.63099	-0.45042	0.272372	0.172543	0.842181	0.204876	0.838362	-1.4781	1.82319	-0.332447	0.831428	-0.39985	0.690687	-1.96202	1.29712	0.33667	0.31913	1.05496	0.295673	-0.288814	0.962154	-0.0909549	0.162255	-0.560568	0.577179	-0.408968	0.227059	-0.403027
k__Bacteria|p__Firmicutes|c__Erysipelotrichia|o__Erysipelotrichales|f__Erysipelotrichaceae|g__Dielma|s__Dielma_fastidiosa	-1.13024	1.50552	-0.750729	0.45575	-4.08101	1.82053	-0.0380132	0.048989	-0.775953	0.440825	-0.13403	0.0580035	-0.0818297	0.0581173	-1.40801	0.164289	-0.195738	0.0320782	0.0260178	0.122946	0.211619	0.833121	-0.214953	0.266988	-0.576508	0.561546	-1.02664	0.308709	-1.67712	0.524102	0.710247	0.554377	1.28116	0.205066	-0.376311	1.79681	0.175256	0.212789	0.823616	0.41342	-0.241802	0.592314	0.0623069	0.108188	0.575915	0.566827	-0.149737	0.274351	-0.104435
k__Bacteria|p__Firmicutes|c__Erysipelotrichia|o__Erysipelotrichales|f__Erysipelotrichaceae|g__Erysipelatoclostridium|s__Clostridium_innocuum	0.0167761	2.29449	0.00731149	0.994191	-4.48034	4.51389	0.0218438	0.0746616	0.292571	0.770859	-0.12449	0.168178	-0.105544	0.0885736	-1.19159	0.238113	-0.279145	0.0680574	-0.102037	0.187376	-0.544555	0.588078	-0.469287	0.265214	-1.96309	0.855823	-2.29381	0.0253188	-3.64048	-0.28571	-0.245322	0.844897	-0.290357	0.772544	-1.90129	1.41065	0.409548	0.3243	1.26287	0.211523	-0.226069	1.04516	0.317967	0.164883	1.92844	0.0585362	-0.00519822	0.641132	-0.721817
k__Bacteria|p__Firmicutes|c__Erysipelotrichia|o__Erysipelotrichales|f__Erysipelotrichaceae|g__Erysipelatoclostridium|s__Clostridium_spiroforme	-3.65514	2.14139	-1.7069	0.093012	-7.8522	0.541915	0.16764	0.0696799	2.40585	0.0192331	0.0310696	0.30421	-0.0735117	0.0826637	-0.889286	0.377401	-0.23553	0.0885063	0.123399	0.174874	0.705647	0.483139	-0.219347	0.466145	-0.771211	0.79872	-0.965558	0.338141	-2.33667	0.794252	0.0841868	0.788523	0.106765	0.915331	-1.46129	1.62966	-0.129909	0.302662	-0.429221	0.6693	-0.723115	0.463298	0.307841	0.153882	2.0005	0.0499771	0.00623842	0.609443	0.324998
k__Bacteria|p__Firmicutes|c__Erysipelotrichia|o__Erysipelotrichales|f__Erysipelotrichaceae|g__Erysipelatoclostridium|s__Erysipelatoclostridium_ramosum	-0.773478	1.93067	-0.400627	0.690118	-4.55752	3.01056	-0.0201651	0.062823	-0.320982	0.749339	-0.143296	0.102966	-0.0814004	0.0745291	-1.0922	0.279114	-0.227475	0.064674	-0.264544	0.157665	-1.67788	0.0985723	-0.573562	0.0444745	-1.002	0.720121	-1.39143	0.169232	-2.41341	0.409412	0.92324	0.710927	1.29864	0.199036	-0.470152	2.31663	0.107492	0.272878	0.393918	0.695038	-0.42734	0.642323	0.13371	0.138739	0.963754	0.339038	-0.138213	0.405633	-0.244267
k__Bacteria|p__Firmicutes|c__Erysipelotrichia|o__Erysipelotrichales|f__Erysipelotrichaceae|g__Holdemanella|s__Holdemanella_biformis	-5.04659	3.50131	-1.44134	0.154686	-11.909	1.81584	0.0767454	0.113931	0.673614	0.503144	-0.146555	0.300046	0.160145	0.13516	1.18485	0.240748	-0.104764	0.425053	0.264581	0.285929	0.925337	0.358497	-0.29583	0.824991	0.638651	1.30595	0.48903	0.626604	-1.92097	3.19828	0.687158	1.28928	0.532978	0.596018	-1.83979	3.2141	-0.423141	0.49487	-0.855054	0.395922	-1.39307	0.546787	-0.292136	0.251606	-1.16109	0.250205	-0.785274	0.201002	-0.628957
k__Bacteria|p__Firmicutes|c__Erysipelotrichia|o__Erysipelotrichales|f__Erysipelotrichaceae|g__Turicibacter|s__Turicibacter_sanguinis	-0.659037	2.65969	-0.247787	0.805145	-5.87194	4.55386	-0.152324	0.0865451	-1.76005	0.0834956	-0.321949	0.0173013	0.0176648	0.102671	0.172052	0.863976	-0.183568	0.218897	0.089527	0.2172	0.412187	0.681671	-0.336177	0.515231	0.514281	0.992041	0.518408	0.606081	-1.43008	2.45865	0.834037	0.979375	0.851602	0.397821	-1.0855	2.75358	-0.482303	0.375917	-1.283	0.204425	-1.21909	0.254482	0.0667588	0.191127	0.349291	0.728094	-0.307843	0.44136	-0.160025
k__Bacteria|p__Firmicutes|c__Firmicutes_unclassified|o__Firmicutes_unclassified|f__Firmicutes_unclassified|g__Firmicutes_unclassified|s__Firmicutes_bacterium_CAG_110	4.49555	3.06775	1.46542	0.148027	-1.51713	10.5082	-0.208471	0.0998231	-2.0884	0.0410133	-0.404121	-0.0128212	0.0360057	0.118424	0.304042	0.762148	-0.1961	0.268112	-0.127857	0.250523	-0.510362	0.611671	-0.618874	0.363159	1.28122	1.14424	1.11971	0.2673	-0.961456	3.52389	-0.173812	1.12963	-0.153865	0.878232	-2.38785	2.04023	-1.12245	0.433592	-2.58872	0.012069	-1.97227	-0.272624	-0.0404469	0.22045	-0.183474	0.855045	-0.472521	0.391627	-0.650627
k__Bacteria|p__Firmicutes|c__Firmicutes_unclassified|o__Firmicutes_unclassified|f__Firmicutes_unclassified|g__Firmicutes_unclassified|s__Firmicutes_bacterium_CAG_145	-0.787096	2.23052	-0.352875	0.725418	-5.15884	3.58464	-0.0155294	0.0725801	-0.213962	0.831302	-0.157784	0.126725	-0.0787507	0.0861042	-0.914597	0.364064	-0.247512	0.0900105	-0.135159	0.182152	-0.742012	0.460975	-0.492171	0.221853	0.155906	0.831964	0.187396	0.851983	-1.47471	1.78653	0.623031	0.821342	0.758553	0.45109	-0.986769	2.23283	0.130424	0.315259	0.413706	0.680564	-0.487471	0.74832	0.0593637	0.160286	0.37036	0.712418	-0.254792	0.373519	-0.15636
k__Bacteria|p__Firmicutes|c__Firmicutes_unclassified|o__Firmicutes_unclassified|f__Firmicutes_unclassified|g__Firmicutes_unclassified|s__Firmicutes_bacterium_CAG_170	-0.864778	1.82747	-0.473209	0.637781	-4.44656	2.71701	-0.0609686	0.0594651	-1.02528	0.309346	-0.177518	0.0555809	-0.000889874	0.0705455	-0.0126142	0.989977	-0.139157	0.137377	-0.16241	0.149238	-1.08826	0.280832	-0.454911	0.130091	-0.421698	0.681631	-0.61866	0.538482	-1.75767	0.914274	0.138846	0.672928	0.206331	0.837231	-1.18007	1.45776	-0.343357	0.258293	-1.32933	0.188771	-0.849601	0.162888	-0.0327904	0.131323	-0.249693	0.803678	-0.290179	0.224598	-0.137055
k__Bacteria|p__Firmicutes|c__Firmicutes_unclassified|o__Firmicutes_unclassified|f__Firmicutes_unclassified|g__Firmicutes_unclassified|s__Firmicutes_bacterium_CAG_83	-0.892885	3.27028	-0.27303	0.785768	-7.30253	5.51676	-0.139077	0.106414	-1.30695	0.196216	-0.347644	0.0694893	0.193929	0.126242	1.53617	0.129754	-0.0535007	0.441359	0.129113	0.267063	0.483454	0.630533	-0.394321	0.652547	-0.219131	1.21979	-0.179647	0.858035	-2.60987	2.17161	0.326904	1.20421	0.271467	0.786964	-2.03331	2.68712	0.712015	0.462218	1.54043	0.128713	-0.193916	1.61794	0.161877	0.235004	0.688824	0.493589	-0.298723	0.622477	0.866596
k__Bacteria|p__Firmicutes|c__Firmicutes_unclassified|o__Firmicutes_unclassified|f__Firmicutes_unclassified|g__Firmicutes_unclassified|s__Firmicutes_bacterium_CAG_94	-1.01758	1.90833	-0.533233	0.595842	-4.75784	2.72267	-0.0235705	0.0620962	-0.379581	0.705596	-0.145277	0.0981357	-0.11351	0.0736668	-1.54085	0.12861	-0.257894	0.0308746	0.125651	0.155841	0.806275	0.423269	-0.179792	0.431093	-0.0323949	0.71179	-0.0455119	0.96385	-1.42748	1.36269	0.461415	0.702702	0.65663	0.513929	-0.915855	1.83869	0.102503	0.269721	0.380033	0.705263	-0.42614	0.631146	0.187904	0.137134	1.37022	0.175722	-0.0808731	0.456681	-0.381278
k__Bacteria|p__Firmicutes|c__Negativicutes|o__Acidaminococcales|f__Acidaminococcaceae|g__Acidaminococcus|s__Acidaminococcus_intestini	-5.44774	2.64421	-2.06025	0.0437188	-10.6303	-0.265187	0.0763783	0.0860412	0.887695	0.37825	-0.0922594	0.245016	0.0430051	0.102074	0.421314	0.675031	-0.157056	0.243066	0.165644	0.215935	0.767102	0.446029	-0.257581	0.58887	-0.839845	0.986265	-0.851542	0.397855	-2.77289	1.0932	0.896736	0.973673	0.920983	0.360748	-1.01163	2.8051	-0.0404681	0.373729	-0.108282	0.914133	-0.772963	0.692027	0.0786885	0.190014	0.414119	0.680263	-0.293732	0.451109	-0.446351
k__Bacteria|p__Firmicutes|c__Negativicutes|o__Acidaminococcales|f__Acidaminococcaceae|g__Phascolarctobacterium|s__Phascolarctobacterium_faecium	-0.920107	3.19575	-0.287916	0.774403	-7.18366	5.34344	0.14423	0.103988	1.38699	0.170577	-0.0595829	0.348043	-0.130687	0.123365	-1.05935	0.293686	-0.372477	0.111104	0.0712531	0.260976	0.273026	0.785771	-0.44025	0.582757	-1.95224	1.19198	-1.63781	0.106697	-4.28848	0.384007	0.197184	1.17677	0.167564	0.867489	-2.10923	2.5036	1.71345	0.451683	3.79348	0.000347748	0.828169	2.59873	0.260196	0.229648	1.13302	0.261712	-0.189905	0.710298	-0.295012
k__Bacteria|p__Firmicutes|c__Negativicutes|o__Acidaminococcales|f__Acidaminococcaceae|g__Phascolarctobacterium|s__Phascolarctobacterium_succinatutens	-9.02908	3.42835	-2.63365	0.0107288	-15.7485	-2.30964	0.150274	0.111557	1.34707	0.183025	-0.0683729	0.368922	0.171776	0.132344	1.29796	0.19927	-0.0876126	0.431165	-0.10519	0.279971	-0.375719	0.708451	-0.653923	0.443543	1.45094	1.27874	1.13466	0.261031	-1.05535	3.95723	-0.575092	1.26242	-0.455549	0.650359	-3.04938	1.8992	0.658883	0.484558	1.35976	0.178994	-0.290833	1.6086	-0.295575	0.246363	-1.19976	0.23495	-0.778437	0.187287	-0.400954
k__Bacteria|p__Firmicutes|c__Negativicutes|o__Selenomonadales|f__Selenomonadaceae|g__Megamonas|s__Megamonas_funiformis	-5.64931	2.11791	-2.6674	0.009813	-9.80034	-1.49829	-0.0268119	0.0689158	-0.389053	0.698614	-0.161884	0.108261	0.245403	0.0817572	3.00161	0.00390976	0.0851617	0.405644	-0.407747	0.172956	-2.35752	0.0216764	-0.746735	-0.0687599	-0.593193	0.789961	-0.750914	0.455639	-2.14149	0.955102	-0.133481	0.779875	-0.171156	0.864677	-1.66201	1.39505	-0.264598	0.299343	-0.883931	0.380262	-0.851299	0.322102	0.0126004	0.152194	0.0827916	0.934293	-0.285694	0.310895	-0.302049
k__Bacteria|p__Firmicutes|c__Negativicutes|o__Veillonellales|f__Veillonellaceae|g__Dialister|s__Dialister_invisus	6.15418	3.84018	1.60258	0.11428	-1.37243	13.6808	-0.179598	0.124958	-1.43727	0.155835	-0.42451	0.0653142	-0.0999978	0.148241	-0.67456	0.502546	-0.390546	0.19055	0.0854967	0.313602	0.272628	0.786076	-0.529153	0.700146	0.0507447	1.43235	0.0354276	0.971856	-2.75661	2.8581	1.10903	1.41406	0.784286	0.435958	-1.66248	3.88054	-1.02532	0.542766	-1.88907	0.0637177	-2.08912	0.0384776	-0.0296602	0.275957	-0.107481	0.914766	-0.570526	0.511206	0.899485
k__Bacteria|p__Firmicutes|c__Negativicutes|o__Veillonellales|f__Veillonellaceae|g__Veillonella|s__Veillonella_atypica	-3.04933	1.47186	-2.07176	0.0425947	-5.93412	-0.164548	0.0920099	0.0478935	1.92114	0.0594692	-0.00185962	0.18588	-0.0581686	0.0568177	-1.02378	0.310051	-0.169529	0.0531921	-0.0495603	0.120197	-0.412325	0.68157	-0.285142	0.186022	-1.17792	0.548989	-2.14562	0.0359589	-2.25392	-0.101926	-0.522942	0.54198	-0.964873	0.338481	-1.5852	0.539319	-0.172427	0.20803	-0.828854	0.410472	-0.580159	0.235305	0.134535	0.105768	1.27198	0.208289	-0.0727672	0.341837	1.20251
k__Bacteria|p__Firmicutes|c__Negativicutes|o__Veillonellales|f__Veillonellaceae|g__Veillonella|s__Veillonella_dispar	-5.31911	2.02778	-2.62312	0.0110301	-9.29348	-1.34474	0.200157	0.0659829	3.03346	0.00356943	0.0708324	0.329481	0.027034	0.0782778	0.345359	0.731032	-0.126388	0.180456	-0.253229	0.165595	-1.5292	0.13147	-0.57779	0.0713322	-0.879229	0.756342	-1.16248	0.249645	-2.36163	0.603174	-0.626897	0.746686	-0.839573	0.404481	-2.09037	0.83658	-0.0354851	0.286603	-0.123813	0.901877	-0.597218	0.526247	0.0554364	0.145717	0.380438	0.704964	-0.230164	0.341037	0.622993
k__Bacteria|p__Firmicutes|c__Negativicutes|o__Veillonellales|f__Veillonellaceae|g__Veillonella|s__Veillonella_parvula	-3.67711	2.56188	-1.43532	0.15639	-8.6983	1.34409	-0.0130077	0.0833624	-0.156038	0.876527	-0.176395	0.15038	0.0752759	0.0988957	0.761164	0.44954	-0.118556	0.269108	-0.0122879	0.209212	-0.058734	0.953359	-0.422336	0.397761	-1.703	0.955558	-1.7822	0.0797759	-3.57586	0.16986	-0.705612	0.943358	-0.747979	0.457395	-2.55456	1.14334	0.0510243	0.362093	0.140915	0.888409	-0.658665	0.760714	0.523582	0.184098	2.84404	0.00608291	0.162756	0.884408	1.0671
k__Bacteria|p__Proteobacteria|c__Betaproteobacteria|o__Burkholderiales|f__Sutterellaceae|g__Parasutterella|s__Parasutterella_excrementihominis	-1.57199	2.83436	-0.55462	0.581216	-7.12724	3.98326	-0.00497112	0.0922288	-0.0538998	0.957194	-0.185736	0.175794	-0.0424755	0.109414	-0.388208	0.699236	-0.256924	0.171972	-0.301682	0.231464	-1.30337	0.197429	-0.755344	0.151979	-1.09647	1.05719	-1.03716	0.303824	-3.16853	0.975582	0.534354	1.04369	0.511983	0.610542	-1.51125	2.57996	-0.022918	0.400605	-0.0572084	0.954569	-0.80809	0.762254	0.0896199	0.203679	0.440006	0.661514	-0.309583	0.488823	1.94785
k__Bacteria|p__Proteobacteria|c__Deltaproteobacteria|o__Desulfovibrionales|f__Desulfovibrionaceae|g__Bilophila|s__Bilophila_wadsworthia	-3.73088	2.11914	-1.76056	0.083409	-7.88432	0.422566	-0.0840678	0.0689559	-1.21915	0.227557	-0.219219	0.0510832	0.0757203	0.0818047	0.925622	0.35835	-0.0846141	0.236055	0.0268853	0.173057	0.155355	0.877063	-0.312299	0.36607	-0.706992	0.790421	-0.89445	0.374655	-2.25619	0.842204	1.015	0.780329	1.30074	0.198323	-0.514415	2.54442	0.492961	0.299517	1.64585	0.105023	-0.0940811	1.08	0.128993	0.152283	0.847064	0.400325	-0.169475	0.427462	0.329969
k__Bacteria|p__Proteobacteria|c__Deltaproteobacteria|o__Desulfovibrionales|f__Desulfovibrionaceae|g__Desulfovibrio|s__Desulfovibrio_piger	-0.105013	2.71812	-0.0386344	0.96931	-5.43243	5.22241	-0.0597205	0.0884464	-0.675217	0.502132	-0.233072	0.113631	0.0426741	0.104927	0.406703	0.685674	-0.162979	0.248327	0.037915	0.221971	0.17081	0.864948	-0.397141	0.472971	-0.885277	1.01383	-0.873197	0.386037	-2.87236	1.1018	0.623192	1.00089	0.622638	0.535882	-1.33852	2.5849	-0.567175	0.384176	-1.47634	0.145082	-1.32015	0.185796	-0.0304074	0.195326	-0.155676	0.876811	-0.413239	0.352424	-0.8337
k__Bacteria|p__Proteobacteria|c__Gammaproteobacteria|o__Enterobacterales|f__Enterobacteriaceae|g__Escherichia|s__Escherichia_coli	4.06254	3.14343	1.29239	0.201177	-2.09846	10.2236	-0.0853612	0.102286	-0.834537	0.407289	-0.285837	0.115115	-0.22766	0.121345	-1.87614	0.0655027	-0.465492	0.0101717	0.503374	0.256703	1.96092	0.0545353	0.000244616	1.0065	-1.99792	1.17247	-1.70403	0.0935501	-4.29592	0.300077	0.252919	1.1575	0.218504	0.827778	-2.01574	2.52158	0.219499	0.444288	0.494047	0.623077	-0.651289	1.09029	0.226963	0.225888	1.00476	0.319049	-0.21577	0.669696	-0.358595
k__Bacteria|p__Proteobacteria|c__Gammaproteobacteria|o__Pasteurellales|f__Pasteurellaceae|g__Haemophilus|s__Haemophilus_parainfluenzae	-3.13205	2.10448	-1.48828	0.141914	-7.25675	0.992645	-0.0197318	0.0684787	-0.288145	0.774229	-0.153948	0.114484	0.0435736	0.0812386	0.536366	0.593689	-0.115651	0.202798	0.0954659	0.171859	0.555489	0.580625	-0.241372	0.432303	-0.400519	0.784951	-0.510247	0.61175	-1.93899	1.13796	0.179553	0.774929	0.231702	0.817558	-1.33928	1.69839	-0.184028	0.297444	-0.618699	0.538457	-0.767008	0.398951	-0.0923636	0.151229	-0.610754	0.543669	-0.388767	0.204039	0.328222
k__Bacteria|p__Proteobacteria|c__Gammaproteobacteria|o__Pasteurellales|f__Pasteurellaceae|g__Haemophilus|s__Haemophilus_sp_HMSC71H05	-3.31563	1.22148	-2.71444	0.00865544	-5.70968	-0.921574	0.0162233	0.0397463	0.408172	0.6846	-0.061678	0.0941247	-0.0387748	0.0471524	-0.82233	0.414145	-0.131192	0.0536422	0.00183307	0.0997502	0.0183766	0.985399	-0.193674	0.19734	0.557431	0.4556	1.22351	0.225921	-0.335529	1.45039	0.674311	0.449783	1.49919	0.139068	-0.207248	1.55587	-0.300374	0.172642	-1.73986	0.0870104	-0.638746	0.0379986	0.00142617	0.087776	0.0162478	0.987091	-0.170612	0.173464	1.0681
k__Bacteria|p__Proteobacteria|c__Proteobacteria_unclassified|o__Proteobacteria_unclassified|f__Proteobacteria_unclassified|g__Proteobacteria_unclassified|s__Proteobacteria_bacterium_CAG_139	-3.67145	2.41361	-1.52115	0.133476	-8.40203	1.05914	-0.034076	0.0785376	-0.433881	0.665931	-0.188007	0.119855	0.0482982	0.0931719	0.518377	0.606102	-0.134315	0.230912	-0.119706	0.197104	-0.607324	0.545928	-0.506022	0.26661	-0.228821	0.900254	-0.254174	0.80023	-1.99329	1.53564	0.839756	0.88876	0.944863	0.348518	-0.902181	2.58169	0.159236	0.341136	0.466782	0.642347	-0.509379	0.827851	-0.00771862	0.173443	-0.0445023	0.964652	-0.347661	0.332224	0.68918
k__Bacteria|p__Verrucomicrobia|c__Verrucomicrobiae|o__Verrucomicrobiales|f__Akkermansiaceae|g__Akkermansia|s__Akkermansia_muciniphila	1.32474	3.88972	0.340575	0.734613	-6.29896	8.94844	0.0262145	0.12657	0.207116	0.836621	-0.221857	0.274286	-0.0897397	0.150154	-0.597652	0.552321	-0.384036	0.204556	-0.151695	0.317648	-0.477557	0.634701	-0.774273	0.470883	-2.15047	1.45083	-1.48223	0.143511	-4.99404	0.693103	0.318761	1.43231	0.222551	0.824641	-2.48851	3.12603	-0.0585722	0.549767	-0.10654	0.915509	-1.1361	1.01895	0.689082	0.279517	2.46526	0.0165698	0.141239	1.23693	-0.528914
p-Cresol synthesis	4.14692	0.771107	5.37788	1.30546e-06	2.63557	5.65826	0.00517701	0.0250914	0.206326	0.837235	-0.0440013	0.0543553	-0.0589213	0.0297668	-1.97943	0.0523613	-0.117263	-0.000579396	0.0101089	0.0629713	0.160532	0.873001	-0.113313	0.13353	-0.00890091	0.287616	-0.0309472	0.975414	-0.572617	0.554815	0.47041	0.283944	1.6567	0.102801	-0.0861092	1.02693	0.0336318	0.108987	0.308585	0.758706	-0.179979	0.247243	-0.0195791	0.0554121	-0.353336	0.725075	-0.128185	0.0890266	-0.180849
Inositol synthesis	-4.06088	2.77697	-1.46234	0.148865	-9.50363	1.38187	-0.00325128	0.0903612	-0.035981	0.971417	-0.180356	0.173853	0.205924	0.107199	1.92096	0.0594925	-0.00418166	0.416029	-0.46743	0.226777	-2.06119	0.0436264	-0.911905	-0.0229556	-0.284098	1.03578	-0.274284	0.784809	-2.3142	1.746	-2.16389	1.02256	-2.11615	0.03849	-4.16807	-0.15971	0.0282074	0.392493	0.0718672	0.942947	-0.741064	0.797479	0.0629576	0.199554	0.315491	0.753484	-0.328161	0.454077	-0.593888
Inositol degradation	1.14547	1.2973	0.882963	0.38078	-1.39719	3.68812	0.0470504	0.0422134	1.11458	0.269473	-0.0356863	0.129787	-0.0251923	0.0500792	-0.503048	0.616772	-0.123346	0.0729612	0.0785579	0.105942	0.74152	0.461271	-0.129084	0.2862	-0.402758	0.48388	-0.832352	0.408511	-1.35115	0.545629	-0.279217	0.477702	-0.5845	0.561075	-1.2155	0.657062	0.0968478	0.183358	0.528189	0.599317	-0.262528	0.456223	0.0113427	0.0932244	0.121671	0.903566	-0.171374	0.194059	0.127023
Quinolinic acid degradation	4.23638	0.724461	5.84763	2.20433e-07	2.81646	5.65629	-0.0137273	0.0235736	-0.582318	0.562534	-0.0599308	0.0324761	-0.00938763	0.0279662	-0.335678	0.738285	-0.0642003	0.0454251	-0.0111856	0.059162	-0.189068	0.850678	-0.127141	0.10477	-0.304821	0.270217	-1.12806	0.263786	-0.834437	0.224795	0.0490368	0.266767	0.183819	0.854776	-0.473817	0.571891	0.0235994	0.102394	0.230476	0.818506	-0.17709	0.224289	0.0347332	0.0520601	0.667175	0.507218	-0.0673027	0.136769	0.162148
Propionate synthesis III	-5.69967	1.82472	-3.12358	0.00275032	-9.27607	-2.12328	-0.126266	0.0593756	-2.12656	0.0375793	-0.24264	-0.00989146	0.12353	0.0704394	1.7537	0.0845884	-0.014529	0.261588	0.15085	0.149013	1.01232	0.315449	-0.141211	0.44291	0.937962	0.680605	1.37813	0.173281	-0.395999	2.27192	0.345137	0.671916	0.513661	0.609375	-0.971793	1.66207	-0.356839	0.257904	-1.38361	0.171603	-0.862322	0.148643	-0.0631317	0.131126	-0.48146	0.631941	-0.320133	0.19387	-0.487308
Isovaleric acid synthesis I (KADH pathway)	-7.17486	2.74358	-2.61514	0.0112636	-12.5522	-1.79754	-0.0804912	0.0892748	-0.901611	0.370869	-0.255467	0.0944843	0.083581	0.10591	0.789171	0.433119	-0.123998	0.29116	0.25249	0.224051	1.12693	0.264258	-0.186641	0.691621	-0.841255	1.02333	-0.822076	0.414289	-2.84695	1.16444	0.932681	1.01027	0.923204	0.359599	-1.0474	2.91276	0.337429	0.387774	0.870169	0.387676	-0.422594	1.09745	0.0988807	0.197155	0.501537	0.617828	-0.287536	0.485298	0.473136
Isovaleric acid synthesis II (KADC pathway)	1.9884	2.23303	0.890448	0.376782	-2.38826	6.36505	-0.0326096	0.0726617	-0.448787	0.655202	-0.175024	0.109805	-0.0275676	0.0862011	-0.319806	0.750226	-0.196519	0.141383	0.123501	0.182357	0.677251	0.50085	-0.233912	0.480915	0.228752	0.832899	0.274646	0.784532	-1.4037	1.8612	0.255677	0.822265	0.310942	0.756922	-1.35593	1.86729	0.116298	0.315613	0.368481	0.713811	-0.502293	0.734888	-0.0812908	0.160467	-0.506591	0.614299	-0.395799	0.233218	0.0802235
S-Adenosylmethionine (SAM) synthesis	4.11756	0.585075	7.03765	2.15771e-09	2.97083	5.26428	0.0297669	0.0190381	1.56354	0.123184	-0.00754709	0.0670808	-0.0104208	0.0225855	-0.461393	0.646185	-0.0546876	0.033846	0.00255612	0.0477793	0.0534984	0.957513	-0.0910896	0.0962019	-0.227606	0.218228	-1.04297	0.301145	-0.655324	0.200113	0.20306	0.215442	0.942527	0.349703	-0.219198	0.625317	-0.112541	0.0826938	-1.36094	0.178624	-0.274618	0.0495359	0.0353523	0.0420438	0.840844	0.403774	-0.0470521	0.117757	0.163561
Butyrate synthesis I	3.24026	2.39898	1.35068	0.18187	-1.46166	7.94218	0.0298234	0.0780618	0.382049	0.703775	-0.123175	0.182822	-0.210522	0.0926074	-2.27327	0.0266035	-0.392029	-0.0290145	0.00593372	0.195909	0.0302881	0.975938	-0.378042	0.389909	-0.333655	0.894799	-0.372882	0.71055	-2.08743	1.42012	1.07884	0.883375	1.22127	0.226761	-0.652544	2.81022	0.175684	0.339069	0.518137	0.606268	-0.488879	0.840248	0.037952	0.172392	0.220149	0.826502	-0.29993	0.375834	0.0456982
17-beta-Estradiol degradation	3.13366	0.986632	3.17612	0.00235775	1.1999	5.06742	0.0227745	0.0321045	0.709386	0.480832	-0.0401492	0.0856983	-0.0196373	0.0380867	-0.515594	0.608033	-0.0942859	0.0550113	0.0519379	0.0805719	0.644616	0.521633	-0.10598	0.209856	-0.151144	0.368005	-0.410711	0.682748	-0.87242	0.570132	0.128504	0.363306	0.353707	0.724798	-0.583563	0.840571	-0.175917	0.139449	-1.26151	0.212007	-0.449233	0.0973985	0.014297	0.0708999	0.201651	0.840872	-0.124664	0.153258	0.177316
Butyrate synthesis II	-2.42377	2.53383	-0.956563	0.342626	-7.38999	2.54245	-0.103954	0.0824497	-1.26082	0.212256	-0.265552	0.0576446	0.0489808	0.0978129	0.50076	0.618372	-0.142729	0.240691	0.181997	0.206922	0.879544	0.382615	-0.223562	0.587556	-0.527837	0.945096	-0.558501	0.57858	-2.38019	1.32452	-1.10653	0.93303	-1.18595	0.240317	-2.93523	0.722177	0.319775	0.358128	0.892904	0.375476	-0.382144	1.02169	0.136295	0.182082	0.748532	0.457064	-0.220581	0.49317	0.166625
Quinolinic acid synthesis	2.90286	0.800228	3.62754	0.000592185	1.33444	4.47128	0.0204509	0.026039	0.785392	0.435314	-0.0305847	0.0714864	-0.0146203	0.030891	-0.473287	0.637726	-0.0751656	0.0459249	-0.0354451	0.0653494	-0.542393	0.589557	-0.163528	0.0926374	-0.0750016	0.298478	-0.251281	0.802456	-0.660007	0.510004	-0.4793	0.294667	-1.62658	0.109067	-1.05684	0.0982368	0.021302	0.113103	0.188342	0.851244	-0.200376	0.24298	-0.00934578	0.0575048	-0.162522	0.871441	-0.122053	0.103361	-0.0228917
Propionate synthesis II	2.48844	1.03949	2.39389	0.0198138	0.451063	4.52581	0.0389344	0.0338247	1.15107	0.254272	-0.0273607	0.10523	-0.0136963	0.0401274	-0.341322	0.734054	-0.0923445	0.0649518	-0.0891338	0.0848888	-1.05001	0.297926	-0.255513	0.0772452	0.187031	0.387722	0.482385	0.631287	-0.57289	0.946952	-0.441104	0.382772	-1.15239	0.25373	-1.19132	0.309115	-0.0470088	0.146921	-0.31996	0.75011	-0.334968	0.240951	-0.0767188	0.0746986	-1.02705	0.308522	-0.223125	0.0696877	-0.0161867
GABA degradation	-4.57843	2.03932	-2.24508	0.0284606	-8.57542	-0.581447	-0.0217728	0.0663583	-0.328109	0.743971	-0.151833	0.108287	0.0348898	0.0787232	0.443196	0.659218	-0.119405	0.189184	-0.163139	0.166538	-0.979592	0.331221	-0.489547	0.163269	0.773502	0.760646	1.0169	0.313283	-0.717336	2.26434	1.13404	0.750934	1.51017	0.136248	-0.337764	2.60584	0.475336	0.288234	1.64913	0.104347	-0.0895926	1.04026	-0.0699724	0.146546	-0.477477	0.634758	-0.357198	0.217253	-0.381203
Tryptophan synthesis	3.91254	0.750799	5.21116	2.42955e-06	2.441	5.38408	0.0115383	0.0244306	0.472288	0.638435	-0.0363449	0.0594215	-0.0291667	0.0289829	-1.00634	0.318293	-0.0859722	0.0276388	-0.0117255	0.0613129	-0.19124	0.848984	-0.131897	0.108446	-0.326222	0.280041	-1.16491	0.248667	-0.875093	0.222648	0.211842	0.276466	0.766252	0.446531	-0.33002	0.753705	-0.0528854	0.106117	-0.498369	0.620046	-0.260871	0.1551	0.0430029	0.0539528	0.797047	0.428567	-0.0627426	0.148748	0.245083
Tryptophan degradation	-1.83498	2.22227	-0.825726	0.412231	-6.19054	2.52058	-0.0550996	0.0723115	-0.761976	0.449059	-0.196827	0.0866283	-0.0298653	0.0857856	-0.348139	0.728955	-0.198002	0.138271	0.461536	0.181478	2.54321	0.01358	0.105846	0.817226	1.34827	0.828885	1.62661	0.109062	-0.276315	2.97285	-0.654628	0.818302	-0.799984	0.426876	-2.25847	0.949214	-0.27824	0.314092	-0.885854	0.379233	-0.893849	0.33737	-0.211775	0.159693	-1.32614	0.18982	-0.524768	0.101217	-0.218587
Glutamate synthesis I	5.22112	0.747852	6.98148	2.6902e-09	3.75535	6.68688	0.0119791	0.0243348	0.492263	0.62433	-0.0357161	0.0596744	0.00683262	0.0288692	0.236675	0.813715	-0.0497499	0.0634151	-0.0182792	0.0610723	-0.299305	0.765742	-0.137979	0.10142	-0.117796	0.278942	-0.422296	0.674318	-0.664512	0.42892	0.209752	0.275381	0.761679	0.449235	-0.329984	0.749488	-0.1266	0.1057	-1.19772	0.235735	-0.333769	0.0805691	0.00200357	0.053741	0.037282	0.970384	-0.103327	0.107334	0.177376
Glutamate synthesis II	3.9292	0.67447	5.8256	2.398e-07	2.60726	5.25113	0.032865	0.0219469	1.49747	0.139513	-0.0101502	0.0758802	0.00787154	0.0260364	0.302328	0.763447	-0.0431589	0.058902	-0.0553173	0.0550796	-1.00432	0.31926	-0.163271	0.0526368	-0.179918	0.251571	-0.715178	0.477273	-0.672989	0.313152	-0.152828	0.248359	-0.615351	0.54065	-0.639604	0.333947	-0.0784278	0.0953287	-0.822709	0.413931	-0.265269	0.108413	0.00590896	0.0484678	0.121915	0.903374	-0.0890861	0.100904	0.072831
ClpB (ATP-dependent chaperone protein)	4.87416	0.719825	6.77131	6.13365e-09	3.46333	6.28499	0.0107931	0.0234227	0.460794	0.646613	-0.0351147	0.0567008	-0.0181492	0.0277872	-0.653148	0.516156	-0.0726111	0.0363128	-0.000123166	0.0587834	-0.00209525	0.998335	-0.115337	0.11509	-0.178305	0.268488	-0.66411	0.509164	-0.704532	0.347921	0.252241	0.26506	0.951636	0.345099	-0.267267	0.771749	-0.0197811	0.101739	-0.19443	0.846496	-0.219186	0.179624	0.00841936	0.051727	0.162765	0.87125	-0.0929636	0.109802	0.204178
Acetate synthesis II	-4.41804	3.22119	-1.37155	0.17531	-10.7315	1.89538	0.154036	0.104816	1.46958	0.146899	-0.0513998	0.359472	0.155578	0.124347	1.25116	0.215733	-0.0881376	0.399294	-0.376025	0.263054	-1.42946	0.158058	-0.891602	0.139551	0.761507	1.20148	0.63381	0.528614	-1.59334	3.11636	-0.669223	1.18614	-0.564204	0.574718	-2.99401	1.65556	0.121375	0.455279	0.266595	0.790695	-0.770956	1.01371	-0.125126	0.231477	-0.540555	0.590815	-0.578812	0.32856	-0.980499
GABA synthesis III	-8.81953	1.95212	-4.51793	2.98607e-05	-12.6456	-4.99345	0.0639291	0.063521	1.00642	0.318253	-0.0605698	0.188428	0.143635	0.0753571	1.90606	0.0614363	-0.00406234	0.291332	-0.0124095	0.159417	-0.0778429	0.938212	-0.324861	0.300042	0.27439	0.728122	0.376847	0.707617	-1.1527	1.70148	-0.594259	0.718826	-0.826708	0.411678	-2.00313	0.814614	-0.0840876	0.27591	-0.304765	0.7616	-0.624861	0.456686	-0.074138	0.14028	-0.5285	0.599102	-0.349082	0.200806	-0.863773
Acetate synthesis III	-5.39881	2.18169	-2.4746	0.0161828	-9.67486	-1.12277	0.0398645	0.0709913	0.561541	0.57652	-0.0992758	0.179005	-0.0736593	0.0842194	-0.874611	0.385273	-0.238726	0.0914077	0.102398	0.178165	0.57474	0.567616	-0.246798	0.451595	-1.62177	0.813752	-1.99295	0.0508203	-3.21669	-0.0268453	1.38933	0.803362	1.7294	0.0888803	-0.185229	2.96389	0.0914509	0.308358	0.296574	0.767816	-0.512919	0.695821	0.325793	0.156778	2.07806	0.0419903	0.0185143	0.633071	-0.01371
Acetate degradation	8.30817	2.49684	3.32747	0.00150062	3.41445	13.2019	-0.0879337	0.0812461	-1.08231	0.283444	-0.247173	0.0713057	-0.203374	0.0963851	-2.11001	0.0390363	-0.392285	-0.0144624	-0.043232	0.203901	-0.212024	0.832807	-0.442871	0.356407	1.3454	0.9313	1.44465	0.153759	-0.479912	3.17072	-0.790111	0.91941	-0.859368	0.393558	-2.59212	1.0119	-0.371167	0.352901	-1.05176	0.297127	-1.06284	0.320506	-0.25199	0.179424	-1.40444	0.165345	-0.603656	0.0996752	0.330965
Menaquinone synthesis (vitamin K2) I	-6.06673	2.76579	-2.19349	0.0321579	-11.4876	-0.645884	0.0375914	0.0899975	0.417694	0.677662	-0.1388	0.213983	0.0509864	0.106767	0.477548	0.634707	-0.158273	0.260246	-0.0646944	0.225864	-0.28643	0.775535	-0.50738	0.377991	0.608715	1.03161	0.590061	0.557366	-1.41321	2.63064	-0.847451	1.01844	-0.832104	0.40865	-2.84356	1.14866	0.168295	0.390913	0.430517	0.668362	-0.597881	0.934471	0.0454998	0.198751	0.228929	0.819703	-0.344045	0.435045	1.23722
Acetate synthesis I	3.51171	0.625527	5.614	5.3647e-07	2.2857	4.73772	0.0194046	0.0203543	0.953341	0.344243	-0.0204892	0.0592984	-0.00711876	0.0241471	-0.294809	0.769158	-0.0544461	0.0402086	-0.0499669	0.0510827	-0.978156	0.331925	-0.150087	0.0501534	-0.218259	0.233316	-0.935465	0.353299	-0.675549	0.239032	0.114324	0.230337	0.496332	0.621474	-0.337129	0.565776	-0.0618092	0.0884111	-0.699111	0.487184	-0.235092	0.111473	0.00369963	0.0449507	0.0823042	0.934679	-0.0844021	0.0918013	0.05806
Histamine synthesis	-2.1076	1.64192	-1.28362	0.204211	-5.3257	1.1105	-0.0111021	0.0534272	-0.207799	0.83609	-0.115818	0.0936133	-0.12297	0.0633826	-1.94013	0.0570681	-0.247198	0.00125722	-0.0831103	0.134085	-0.619834	0.537714	-0.345912	0.179691	-1.01176	0.61242	-1.65207	0.103744	-2.21209	0.188559	1.28789	0.604602	2.13015	0.037269	0.102895	2.47289	-0.264863	0.232067	-1.14133	0.258269	-0.719706	0.189979	0.11132	0.117989	0.943479	0.34922	-0.119934	0.342575	0.196167
glyoxylate bypass	3.41292	0.972443	3.50964	0.000857781	1.50697	5.31888	-0.000734947	0.0316428	-0.0232263	0.981547	-0.0627537	0.0612838	0.0121397	0.037539	0.323388	0.747526	-0.0614354	0.0857147	-0.0916215	0.0794131	-1.15373	0.253185	-0.247268	0.0640252	0.160749	0.362712	0.443186	0.659225	-0.550154	0.871652	-0.249663	0.358081	-0.697225	0.488355	-0.951489	0.452163	0.177459	0.137444	1.29114	0.201608	-0.091926	0.446844	-0.0288577	0.0698802	-0.41296	0.681108	-0.16582	0.108105	0.0498824
ribose degradation	-7.4575	2.22303	-3.35465	0.00138193	-11.8146	-3.10043	-0.00536877	0.0723365	-0.0742194	0.941083	-0.147146	0.136408	0.0152597	0.0858152	0.177821	0.859463	-0.152935	0.183455	0.285854	0.181541	1.5746	0.120608	-0.0699595	0.641667	-0.639106	0.829171	-0.770777	0.443864	-2.26425	0.98604	-0.0695924	0.818585	-0.0850155	0.932532	-1.67399	1.5348	0.0690454	0.314201	0.219749	0.826812	-0.546777	0.684867	0.0779777	0.159748	0.488129	0.627238	-0.235123	0.391079	1.28062
glycerol degradation II	1.39945	0.746952	1.87355	0.0658647	-0.064545	2.86345	0.0457711	0.0243055	1.88316	0.0645285	-0.00186676	0.0934089	0.0209621	0.0288344	0.726983	0.470064	-0.0355523	0.0774765	-0.0265366	0.0609987	-0.435035	0.665098	-0.146092	0.0930187	0.233122	0.278606	0.836744	0.406057	-0.312936	0.77918	-0.106061	0.275049	-0.385609	0.70115	-0.645148	0.433025	0.10113	0.105573	0.957909	0.341953	-0.10579	0.308049	-0.0496703	0.0536763	-0.925367	0.358482	-0.154874	0.0555334	-0.0189481
glycerol degradation I	2.75346	0.417907	6.5887	1.25276e-08	1.93438	3.57255	0.0145543	0.0135985	1.07029	0.288776	-0.0120982	0.0412069	-0.00735951	0.0161324	-0.456196	0.649896	-0.0389784	0.0242593	-0.0407694	0.0341278	-1.19461	0.23694	-0.107659	0.0261198	-0.100743	0.155875	-0.646303	0.520547	-0.406253	0.204767	0.15828	0.153885	1.02856	0.307817	-0.14333	0.459889	0.0435103	0.0590664	0.736634	0.464216	-0.0722577	0.159278	0.0198455	0.030031	0.660833	0.511249	-0.0390142	0.0787052	-0.00305155
aspartate degradation I	3.22604	0.759941	4.24512	7.70164e-05	1.73659	4.7155	0.0134601	0.0247281	0.544323	0.588237	-0.0350062	0.0619263	-0.0219643	0.0293358	-0.748718	0.456952	-0.0794614	0.0355329	-0.0827172	0.0620595	-1.33287	0.187614	-0.204352	0.0389171	-0.0845901	0.283451	-0.298429	0.766407	-0.640144	0.470964	-0.0978566	0.279832	-0.349697	0.72779	-0.646318	0.450604	0.0971911	0.107409	0.904868	0.369154	-0.113327	0.307709	-0.025078	0.0546098	-0.459221	0.647735	-0.132111	0.0819552	0.0501269
tryptophan degradation	-2.85215	2.27299	-1.2548	0.214416	-7.30713	1.60283	-0.0612428	0.073962	-0.82803	0.410935	-0.206206	0.0837201	-0.00652153	0.0877437	-0.0743248	0.940999	-0.178496	0.165453	0.411246	0.18562	2.21552	0.0305302	0.0474369	0.775055	1.47047	0.847804	1.73445	0.0879735	-0.191192	3.13214	-0.770849	0.83698	-0.920988	0.360745	-2.4113	0.869602	-0.170791	0.321261	-0.531627	0.596947	-0.800452	0.458869	-0.217141	0.163338	-1.32939	0.188751	-0.537278	0.102996	-0.285772
sulfate reduction (dissimilatory)	1.67486	0.734897	2.27904	0.0262367	0.234489	3.11523	0.023346	0.0239132	0.97628	0.332846	-0.023523	0.070215	0.00974673	0.028369	0.343569	0.732371	-0.0458556	0.065349	-0.0276478	0.0600143	-0.460686	0.646689	-0.145274	0.089978	0.198871	0.27411	0.725516	0.470956	-0.338374	0.736116	-0.0660675	0.27061	-0.244143	0.807953	-0.596454	0.464319	0.178557	0.103869	1.71905	0.0907609	-0.0250235	0.382137	-0.0233598	0.0528101	-0.442336	0.659837	-0.126866	0.080146	0.162903
mucin degradation	3.2264	0.974675	3.31023	0.00158081	1.31607	5.13673	0.00827295	0.0317154	0.260849	0.795102	-0.0538882	0.0704341	-0.034938	0.0376251	-0.928581	0.356827	-0.108682	0.0388059	-0.0306697	0.0795954	-0.38532	0.701363	-0.186674	0.125334	0.127702	0.363545	0.35127	0.726616	-0.584832	0.840237	0.0636404	0.358903	0.177319	0.859855	-0.639797	0.767078	0.16019	0.137759	1.16283	0.249504	-0.109813	0.430193	-0.0238359	0.0700406	-0.340315	0.734808	-0.161113	0.113441	0.19988
glycolysis (preparatory phase)	3.83322	0.4069	9.42056	1.94843e-13	3.03571	4.63073	-0.0071791	0.0132403	-0.542215	0.589678	-0.0331296	0.0187714	-0.00733404	0.0157074	-0.466915	0.642252	-0.0381201	0.023452	-0.028723	0.0332288	-0.864399	0.390812	-0.0938503	0.0364044	-0.0732205	0.15177	-0.482445	0.631246	-0.370684	0.224243	0.180856	0.149832	1.20706	0.232148	-0.11281	0.474521	0.0661299	0.0575106	1.14987	0.254759	-0.0465889	0.178849	-0.00560418	0.02924	-0.191661	0.848655	-0.0629135	0.0517052	0.0753287
methanogenesis from carbon dioxide	-4.86267	2.2664	-2.14555	0.0359653	-9.30474	-0.420608	-0.0197581	0.0737476	-0.267915	0.789684	-0.164301	0.124785	0.0646681	0.0874893	0.739154	0.462696	-0.106808	0.236144	-0.224312	0.185082	-1.21196	0.230279	-0.587067	0.138443	0.861295	0.845347	1.01887	0.312357	-0.795554	2.51814	-1.08321	0.834554	-1.29795	0.199271	-2.71891	0.552484	-0.491648	0.32033	-1.53482	0.130086	-1.11948	0.136188	-0.00369909	0.162865	-0.0227126	0.981955	-0.322908	0.31551	-0.610319
glycolysis (pay-off phase)	3.22635	0.423391	7.62027	2.18121e-10	2.39652	4.05618	0.00552138	0.0137769	0.40077	0.690013	-0.0214809	0.0325237	0.0114604	0.0163441	0.701199	0.485889	-0.0205733	0.0434942	-0.057372	0.0345756	-1.65932	0.10227	-0.125139	0.0103949	-0.0911433	0.157921	-0.577145	0.566001	-0.400663	0.218376	0.0101772	0.155905	0.0652783	0.948169	-0.29539	0.315745	0.012387	0.0598415	0.206997	0.836713	-0.1049	0.129674	-0.010928	0.0304251	-0.359178	0.720723	-0.0705601	0.048704	0.0453077
nitrate reduction (dissimilatory)	1.69127	2.01345	0.83999	0.404249	-2.25501	5.63756	0.00733031	0.0655166	0.111885	0.911288	-0.12108	0.13574	-0.14993	0.0777246	-1.92899	0.0584665	-0.302267	0.0024077	0.384192	0.164425	2.33658	0.0228186	0.0619247	0.706459	-0.21618	0.750997	-0.287857	0.774448	-1.68811	1.25575	0.534494	0.741408	0.720917	0.47376	-0.91864	1.98763	0.162559	0.284578	0.571229	0.569978	-0.395203	0.720321	0.135914	0.144687	0.939362	0.351311	-0.147668	0.419495	0.153224
xylose degradation	2.2176	1.089	2.03636	0.0461353	0.0831933	4.35201	0.0538005	0.0354357	1.51826	0.134201	-0.0156521	0.123253	-0.0331128	0.0420386	-0.787675	0.433987	-0.115507	0.0492814	-0.0407274	0.088932	-0.457961	0.648635	-0.215031	0.133576	-0.26054	0.406189	-0.641426	0.523689	-1.05666	0.535575	0.411994	0.401003	1.02741	0.308353	-0.373958	1.19794	-0.0931345	0.153919	-0.60509	0.547401	-0.394809	0.20854	0.0466353	0.0782564	0.595929	0.553464	-0.106745	0.200015	-0.398709
Bifidobacterium shunt	2.41041	0.551519	4.37049	4.99879e-05	1.32945	3.49136	0.0316538	0.0179462	1.76382	0.0828532	-0.00352004	0.0668276	0.0204749	0.0212901	0.96171	0.340055	-0.021253	0.0622029	-0.074299	0.045039	-1.64966	0.104238	-0.162574	0.0139757	-0.100695	0.205711	-0.489497	0.626275	-0.503882	0.302492	-0.00991832	0.203085	-0.0488383	0.96121	-0.407958	0.388121	0.0663545	0.0779509	0.851235	0.398023	-0.0864264	0.219136	-0.00390915	0.0396324	-0.0986351	0.921757	-0.0815872	0.0737689	0.113082
galacturonate degradation I	1.75581	0.661482	2.65436	0.0101582	0.459328	3.05229	0.0254809	0.0215243	1.18382	0.241153	-0.0167059	0.0676678	0.0171733	0.025535	0.67254	0.503822	-0.0328744	0.0672211	-0.069613	0.0540189	-1.28868	0.202457	-0.175488	0.0362622	-0.120115	0.246727	-0.486833	0.62815	-0.60369	0.363461	0.212287	0.243577	0.87154	0.386933	-0.265115	0.689688	0.0627848	0.093493	0.671545	0.504451	-0.120458	0.246028	-0.00773179	0.0475344	-0.162657	0.871335	-0.100898	0.0854339	0.140407
Entner-Doudoroff pathway	0.444936	2.102	0.211673	0.83308	-3.6749	4.56478	0.0708127	0.068398	1.0353	0.304682	-0.0632449	0.20487	-0.111954	0.0811429	-1.37972	0.172794	-0.270991	0.047083	0.280822	0.171657	1.63595	0.107085	-0.0556189	0.617262	0.0772783	0.784026	0.098566	0.921811	-1.45938	1.61394	0.489107	0.774016	0.631908	0.529848	-1.02794	2.00615	0.22252	0.297094	0.74899	0.456789	-0.359772	0.804813	-0.00262173	0.151051	-0.0173566	0.98621	-0.298675	0.293432	0.196271
mannose degradation	3.78977	0.656857	5.76954	2.97027e-07	2.50235	5.07719	-0.0125718	0.0213738	-0.588187	0.558614	-0.0544637	0.0293201	-0.0345732	0.0253565	-1.36348	0.177825	-0.084271	0.0151247	-0.0471778	0.0536413	-0.879506	0.382636	-0.152313	0.0579572	0.23676	0.245002	0.96636	0.337743	-0.243435	0.716955	0.0641372	0.241874	0.265168	0.791789	-0.409927	0.538201	0.0801494	0.0928394	0.863313	0.391403	-0.101812	0.262111	-0.0605759	0.0472021	-1.28333	0.204311	-0.15309	0.0319386	0.216565
rhamnose degradation	2.11859	1.15161	1.83967	0.070765	-0.138531	4.37571	0.0519564	0.0374729	1.3865	0.170723	-0.0214892	0.125402	-0.0464985	0.0444554	-1.04596	0.299776	-0.13363	0.0406326	-0.0332384	0.0940447	-0.353432	0.725003	-0.217563	0.151086	-0.376231	0.429541	-0.875891	0.384582	-1.21812	0.465654	0.48189	0.424057	1.13638	0.260316	-0.349247	1.31303	-0.0054816	0.162767	-0.0336775	0.973246	-0.3245	0.313537	0.0773657	0.0827555	0.934871	0.353602	-0.0848321	0.239563	-0.397809
pyruvate:formate lyase	2.10087	0.485057	4.33119	5.7275e-05	1.15018	3.05157	0.0153441	0.0157835	0.972159	0.334874	-0.015591	0.0462792	0.012811	0.0187245	0.68418	0.496495	-0.0238884	0.0495104	-0.0956757	0.0396114	-2.41536	0.0187829	-0.173313	-0.0180387	-0.111593	0.180922	-0.616802	0.539699	-0.466193	0.243007	-0.00787258	0.178612	-0.0440765	0.96499	-0.357945	0.3422	0.119987	0.0685573	1.75016	0.0852021	-0.0143833	0.254356	0.00450607	0.0348564	0.129275	0.897572	-0.0638112	0.0728234	-0.0665531
acetate to acetyl-CoA	2.70329	1.64547	1.64286	0.105642	-0.521779	5.92835	0.00669322	0.0535428	0.125007	0.900936	-0.0982488	0.111635	-0.0146049	0.0635197	-0.229927	0.818931	-0.139101	0.109891	-0.122863	0.134375	-0.914333	0.364202	-0.386234	0.140507	0.631234	0.613746	1.0285	0.307845	-0.571685	1.83415	-1.44793	0.60591	-2.38968	0.0200218	-2.63549	-0.260369	-0.0501461	0.232569	-0.215618	0.830016	-0.505972	0.40568	-0.127605	0.118244	-1.07916	0.284834	-0.35936	0.10415	0.0231548
glutamate degradation II	-9.8248	2.061	-4.767	1.23106e-05	-13.8643	-5.78531	0.0579304	0.0670641	0.863807	0.391134	-0.0735127	0.189374	0.167447	0.0795604	2.10465	0.0395185	0.0115117	0.323383	-0.0643131	0.168309	-0.382113	0.703727	-0.394192	0.265566	0.388589	0.768735	0.505491	0.615066	-1.1181	1.89528	-0.743344	0.758921	-0.979475	0.331278	-2.2308	0.744113	0.0296485	0.2913	0.10178	0.91927	-0.541288	0.600585	-0.0805152	0.148105	-0.543637	0.588706	-0.370795	0.209765	-0.925236
pyruvate dehydrogenase complex	-7.03255	2.60611	-2.69849	0.00903317	-12.1404	-1.92467	-0.0771971	0.0848016	-0.910326	0.366293	-0.243405	0.0890109	0.14026	0.100603	1.39419	0.168401	-0.0569184	0.337438	-0.265318	0.212824	-1.24665	0.21737	-0.682445	0.15181	-1.71279	0.972055	-1.76203	0.0831584	-3.61798	0.192405	0.838224	0.959644	0.873474	0.385888	-1.04264	2.71909	-0.260322	0.368344	-0.706735	0.482467	-0.982263	0.461619	0.519324	0.187276	2.77303	0.00738873	0.152269	0.886379	-0.139686
pyruvate:ferredoxin oxidoreductase	0.72231	0.875711	0.824827	0.412737	-0.994052	2.43867	0.0544966	0.0284952	1.91248	0.0605913	-0.00135299	0.110346	0.0108161	0.0338049	0.319957	0.750112	-0.0554402	0.0770725	-0.0609957	0.0715137	-0.852924	0.397094	-0.20116	0.0791685	-0.0791039	0.326632	-0.24218	0.809466	-0.719291	0.561084	-0.506813	0.322462	-1.5717	0.12128	-1.13883	0.125201	0.237198	0.123772	1.91641	0.0600795	-0.00539041	0.479787	0.00717089	0.0629291	0.113952	0.909656	-0.116168	0.13051	-0.111427
pentose phosphate pathway (oxidative phase)	1.61828	1.81345	0.892375	0.375757	-1.93602	5.17258	0.098652	0.0590089	1.67182	0.0997686	-0.0170033	0.214307	-0.183324	0.0700043	-2.61875	0.0111574	-0.32053	-0.0461181	0.177854	0.148093	1.20096	0.234487	-0.112403	0.46811	0.37734	0.676401	0.557863	0.579013	-0.948383	1.70306	0.690142	0.667766	1.03351	0.305514	-0.618655	1.99894	0.187941	0.256311	0.733252	0.46626	-0.31442	0.690301	-0.076778	0.130316	-0.589169	0.55796	-0.332192	0.178636	0.241186
pentose phosphate pathway (non-oxidative branch)	2.73302	0.484304	5.64318	4.80303e-07	1.7838	3.68223	0.026844	0.015759	1.7034	0.0936678	-0.00404316	0.0577311	0.0161528	0.0186955	0.863993	0.391033	-0.0204897	0.0527952	-0.0800528	0.03955	-2.02409	0.0474199	-0.157569	-0.00253626	0.0487932	0.180641	0.270112	0.788001	-0.305257	0.402843	0.0152995	0.178335	0.0857909	0.931918	-0.33423	0.364829	0.0598769	0.0684509	0.874742	0.385203	-0.0742845	0.194038	-0.0116136	0.0348023	-0.333701	0.739769	-0.0798249	0.0565978	0.0767112
methionine degradation I	2.76846	0.642819	4.30675	6.23172e-05	1.50856	4.02836	0.0299955	0.020917	1.43402	0.156757	-0.0110011	0.0709922	0.00902503	0.0248146	0.363699	0.717362	-0.0396107	0.0576608	-0.0588966	0.0524949	-1.12195	0.266354	-0.161785	0.0439915	-0.138898	0.239766	-0.579309	0.56455	-0.60883	0.331034	0.16521	0.236705	0.697958	0.4879	-0.298723	0.629142	-0.0371644	0.0908552	-0.40905	0.683959	-0.215237	0.140909	0.0369249	0.0461933	0.799356	0.427237	-0.0536123	0.127462	-0.048191
methionine degradation II	-6.10697	2.38102	-2.56486	0.012841	-10.7737	-1.44027	0.0452249	0.0774771	0.583719	0.561597	-0.106628	0.197077	0.0469192	0.0919138	0.510469	0.611596	-0.133229	0.227067	-0.222257	0.194442	-1.14305	0.257559	-0.603357	0.158843	-0.581465	0.888097	-0.654731	0.515143	-2.3221	1.15917	0.0353939	0.876759	0.040369	0.967933	-1.68302	1.75381	-0.429647	0.33653	-1.2767	0.206628	-1.08923	0.229939	0.0110968	0.171101	0.0648551	0.948505	-0.324255	0.346449	0.0595066
isoleucine degradation	-0.137284	2.34103	-0.0586427	0.953432	-4.72561	4.45104	0.0330084	0.0761759	0.433319	0.666337	-0.116293	0.18231	-0.131672	0.0903701	-1.45703	0.150322	-0.308794	0.0454502	0.255116	0.191176	1.33446	0.187097	-0.119583	0.629815	0.147194	0.873181	0.168572	0.8667	-1.56421	1.8586	0.188452	0.862033	0.218614	0.827693	-1.5011	1.87801	0.613703	0.330877	1.85477	0.0685442	-0.0348054	1.26221	0.023737	0.168227	0.141101	0.888263	-0.305982	0.353456	0.11128
lactaldehyde degradation	2.33876	3.08287	0.758629	0.451044	-3.70357	8.38108	-0.17603	0.100315	-1.75477	0.0844039	-0.372645	0.0205841	-0.0116813	0.119007	-0.0981561	0.922136	-0.244932	0.221569	0.215346	0.251758	0.855366	0.395751	-0.278092	0.708783	2.18603	1.14988	1.90109	0.0620968	-0.0677038	4.43976	-0.217766	1.1352	-0.19183	0.848523	-2.44272	2.00719	0.0374972	0.435729	0.0860562	0.931708	-0.816517	0.891511	-0.352611	0.221537	-1.59166	0.116717	-0.786815	0.0815939	0.0235708
alanine degradation II	-5.34693	2.1181	-2.5244	0.0142529	-9.49834	-1.19553	-0.05267	0.068922	-0.764197	0.447745	-0.187755	0.0824146	0.00215171	0.0817645	0.0263159	0.979093	-0.158104	0.162407	0.0718401	0.172972	0.415329	0.679383	-0.267178	0.410858	-0.108238	0.790032	-0.137005	0.891486	-1.65667	1.4402	1.01755	0.779945	1.30465	0.196995	-0.511111	2.54622	-0.159329	0.29937	-0.532216	0.596542	-0.746083	0.427424	-0.0889671	0.152208	-0.584511	0.561068	-0.387289	0.209355	-0.23821
glycine degradation	-0.0133906	1.92965	-0.00693938	0.994486	-3.79543	3.76865	0.0257906	0.0627899	0.410744	0.682724	-0.0972753	0.148856	0.0143388	0.0744898	0.192494	0.848006	-0.131658	0.160336	-0.00516228	0.157582	-0.0327593	0.973975	-0.314017	0.303693	-0.0172982	0.719741	-0.024034	0.980905	-1.42797	1.39337	0.620975	0.710552	0.873933	0.385639	-0.771681	2.01363	-0.29232	0.272734	-1.07181	0.288096	-0.826869	0.242229	0.0131614	0.138666	0.0949148	0.924699	-0.258618	0.284941	-0.719176
formate conversion	-7.00301	1.39902	-5.00565	5.17988e-06	-9.74504	-4.26098	-0.0025825	0.0455235	-0.0567289	0.95495	-0.0918069	0.0866419	0.0343689	0.0540061	0.63639	0.526943	-0.0714811	0.140219	-0.0468056	0.114249	-0.409681	0.683499	-0.270729	0.177118	0.223955	0.521822	0.429179	0.66933	-0.798797	1.24671	-0.0660506	0.51516	-0.128214	0.898408	-1.07575	0.943644	0.0808722	0.197736	0.408991	0.684002	-0.306683	0.468427	-0.107257	0.100534	-1.06687	0.290307	-0.3043	0.0897871	-0.10807
aspartate degradation II	0.929624	1.80062	0.516279	0.607557	-2.59953	4.45878	0.0167784	0.0585914	0.286363	0.775587	-0.0980587	0.131616	-0.152743	0.0695091	-2.19745	0.03186	-0.288978	-0.0165074	0.378305	0.147045	2.57271	0.0125821	0.0901019	0.666509	0.068916	0.671616	0.102612	0.918613	-1.24743	1.38526	0.815542	0.663041	1.23	0.223498	-0.483995	2.11508	0.0673691	0.254498	0.264714	0.792137	-0.431437	0.566176	0.063577	0.129394	0.491346	0.624975	-0.19003	0.317184	0.128533
urea degradation	-5.61826	2.39159	-2.34917	0.0221253	-10.3057	-0.930833	0.130164	0.0778212	1.6726	0.0996124	-0.0223627	0.282691	0.0812144	0.092322	0.879687	0.382539	-0.0997333	0.262162	-0.0670693	0.195306	-0.343407	0.732493	-0.449861	0.315723	0.0193292	0.892041	0.0216685	0.982784	-1.72904	1.7677	-2.21062	0.880652	-2.51021	0.0147804	-3.93667	-0.484576	0.215806	0.338024	0.638433	0.525622	-0.44671	0.878321	0.0694073	0.171861	0.403858	0.687753	-0.267434	0.406248	-0.389653
valine degradation I	1.86178	2.03914	0.913021	0.364885	-2.13486	5.85842	-0.0164043	0.0663527	-0.247228	0.805575	-0.146453	0.113645	-0.139303	0.0787165	-1.76968	0.0818612	-0.293585	0.0149782	0.140288	0.166523	0.842453	0.40288	-0.186092	0.466668	0.279827	0.760581	0.367912	0.714234	-1.21088	1.77054	0.0624394	0.750871	0.083156	0.934004	-1.40924	1.53412	0.471027	0.28821	1.63432	0.107428	-0.0938539	1.03591	-0.0644621	0.146534	-0.439913	0.661581	-0.351663	0.222739	-0.182548
acetyl-CoA to acetate	2.58912	0.468125	5.53083	7.347e-07	1.67161	3.50663	0.0140888	0.0152326	0.924915	0.358715	-0.0157665	0.0439441	0.0218758	0.0180709	1.21055	0.230814	-0.0135425	0.0572942	-0.0486339	0.0382288	-1.27218	0.208217	-0.123561	0.0262931	-0.117907	0.174606	-0.675274	0.502096	-0.46013	0.224315	0.15728	0.172377	0.912418	0.365201	-0.180573	0.495133	0.050437	0.0661642	0.7623	0.448868	-0.0792425	0.180116	0.00830107	0.0336397	0.246764	0.805933	-0.0576316	0.0742337	0.021293
starch degradation	2.1452	0.802201	2.67414	0.00963891	0.572912	3.71748	0.0258907	0.0261032	0.991856	0.325251	-0.0252708	0.0770521	0.0491164	0.0309672	1.58608	0.117978	-0.0115782	0.109811	-0.113574	0.0655106	-1.73368	0.0881115	-0.241973	0.0148241	0.111897	0.299214	0.37397	0.709745	-0.474551	0.698345	-0.344802	0.295393	-1.16726	0.247722	-0.923762	0.234159	3.05081e-06	0.113382	2.69073e-05	0.999979	-0.222222	0.222228	-0.0236964	0.0576466	-0.411064	0.68249	-0.136682	0.0892888	0.0351159
threonine degradation I	1.9398	0.478939	4.05021	0.000149089	1.0011	2.87851	0.0327612	0.0155844	2.10217	0.0397439	0.00221622	0.0633061	0.0376587	0.0184884	2.03688	0.0460809	0.00142212	0.0738952	-0.0765653	0.0391119	-1.9576	0.0549331	-0.153223	9.25335e-05	-0.0313886	0.17864	-0.175709	0.861114	-0.381516	0.318739	-0.0224725	0.176359	-0.127424	0.899031	-0.36813	0.323185	0.0446962	0.0676926	0.660281	0.5116	-0.0879789	0.177371	-0.00455108	0.0344168	-0.132234	0.895241	-0.0720068	0.0629046	0.0208633
lactose degradation	3.93618	0.418324	9.4094	2.03371e-13	3.11628	4.75608	-0.0171066	0.0136121	-1.25673	0.213724	-0.0437857	0.00957252	0.00513244	0.0161484	0.317828	0.751719	-0.0265179	0.0367828	0.00114731	0.0341618	0.0335847	0.97332	-0.0658085	0.0681032	0.077484	0.156031	0.496594	0.62129	-0.228331	0.383299	0.01451	0.154039	0.0941974	0.925266	-0.2874	0.31642	-0.00647691	0.0591253	-0.109545	0.913135	-0.12236	0.109407	0.00104611	0.0300609	0.0347997	0.972355	-0.0578723	0.0599645	0.057194
glutamine degradation II	2.86824	0.540489	5.30674	1.70287e-06	1.8089	3.92758	0.0275275	0.0175873	1.5652	0.122796	-0.00694287	0.061998	0.0328505	0.0208644	1.57448	0.120635	-0.0080429	0.073744	-0.106968	0.0441383	-2.42348	0.0184054	-0.193478	-0.0204588	-0.0527877	0.201598	-0.261847	0.794336	-0.447912	0.342336	-0.293722	0.199024	-1.47581	0.145223	-0.683801	0.0963573	0.039044	0.0763921	0.5111	0.611156	-0.110682	0.18877	-0.000216896	0.0388398	-0.00558436	0.995563	-0.0763416	0.0759078	0.00925732
serine degradation	3.37776	0.492474	6.85876	4.35411e-09	2.41253	4.34299	0.0248586	0.0160249	1.55125	0.126101	-0.00654957	0.0562667	-0.00728445	0.0190109	-0.383173	0.702945	-0.044545	0.0299761	-0.0243082	0.0402172	-0.604423	0.547841	-0.103132	0.054516	0.00501925	0.183688	0.0273249	0.978291	-0.355003	0.365042	0.13568	0.181343	0.748194	0.457266	-0.219746	0.491106	0.122221	0.0696056	1.75591	0.0842075	-0.0142034	0.258646	-0.0169903	0.0353894	-0.480094	0.632906	-0.0863522	0.0523717	0.0148878
pectine degradation II	2.96519	2.01062	1.47476	0.145504	-0.97555	6.90593	-0.008143	0.0654245	-0.124464	0.901364	-0.136373	0.120087	-0.069855	0.0776154	-0.900015	0.37171	-0.221978	0.0822683	0.14227	0.164194	0.866476	0.389681	-0.179544	0.464085	-0.724528	0.749942	-0.966112	0.337866	-2.19439	0.745332	0.766177	0.740367	1.03486	0.304887	-0.684916	2.21727	-0.0167747	0.284178	-0.0590288	0.953125	-0.573753	0.540204	0.0813283	0.144484	0.562888	0.575608	-0.201855	0.364512	-0.0222657
arabinoxylan degradation	2.9349	0.624877	4.69677	1.58348e-05	1.71017	4.15964	0.0663933	0.0203332	3.26526	0.00180947	0.0265409	0.106246	0.0166628	0.024122	0.690774	0.492371	-0.0306154	0.0639411	-0.0764643	0.0510297	-1.49843	0.139265	-0.176481	0.0235521	-0.124741	0.233074	-0.535202	0.594488	-0.581557	0.332074	-0.303559	0.230098	-1.31926	0.192094	-0.754543	0.147424	-0.0486244	0.0883193	-0.550552	0.583985	-0.221727	0.124478	0.0267652	0.044904	0.596055	0.553381	-0.061245	0.114775	0.0112878
butyrate production II	-3.52113	2.68774	-1.31007	0.195166	-8.78901	1.74675	-0.107294	0.0874579	-1.2268	0.22469	-0.278708	0.0641209	0.0737149	0.103754	0.710476	0.480162	-0.12964	0.27707	0.133459	0.219491	0.60804	0.545456	-0.296735	0.563653	-0.390575	1.0025	-0.389599	0.698212	-2.35545	1.5743	-1.24572	0.989705	-1.25868	0.213022	-3.18551	0.694066	0.437816	0.379882	1.1525	0.253685	-0.30674	1.18237	0.129191	0.193143	0.66889	0.506131	-0.249362	0.507744	0.104808
fructan degradation	3.77738	0.653158	5.78326	2.81883e-07	2.49722	5.05755	-0.0032402	0.0212534	-0.152455	0.879339	-0.0448962	0.0384158	0.000264663	0.0252137	0.0104968	0.99166	-0.0491533	0.0496826	-0.097831	0.0533392	-1.83413	0.0715948	-0.202374	0.00671188	0.090923	0.243622	0.373214	0.710305	-0.386567	0.568413	-0.272597	0.240511	-1.1334	0.261553	-0.74399	0.198797	0.120923	0.0923165	1.30988	0.195231	-0.0600138	0.30186	-0.0370756	0.0469362	-0.789915	0.432688	-0.129069	0.0549177	0.13521
glutamine degradation I	2.36045	0.736742	3.20391	0.00217202	0.916464	3.80444	0.0133924	0.0239732	0.558638	0.578488	-0.0335943	0.060379	-0.0672042	0.0284403	-2.36299	0.0213865	-0.122946	-0.0114623	0.0622795	0.060165	1.03515	0.304755	-0.0556417	0.180201	-0.242795	0.274798	-0.883541	0.380471	-0.78139	0.295799	0.627632	0.27129	2.31351	0.024138	0.0959146	1.15935	0.111726	0.10413	1.07294	0.287594	-0.0923658	0.315817	0.060588	0.0529427	1.14441	0.257	-0.0431777	0.164354	0.0174934
acetyl-CoA to crotonyl-CoA	0.586032	1.08053	0.542356	0.589582	-1.53177	2.70383	-0.0198265	0.0351599	-0.563894	0.574928	-0.0887386	0.0490857	-0.0103634	0.0417114	-0.248454	0.804631	-0.0921162	0.0713895	0.0517439	0.0882398	0.586401	0.559806	-0.121203	0.224691	0.612361	0.403027	1.5194	0.133914	-0.177558	1.40228	0.630771	0.397882	1.58532	0.11815	-0.149063	1.41061	0.296797	0.152721	1.9434	0.0566633	-0.00252999	0.596124	-0.13207	0.0776474	-1.7009	0.0941401	-0.284256	0.0201158	0.108663
cysteine biosynthesis/homocysteine degradation	-4.25695	2.1323	-1.99641	0.0504333	-8.43619	-0.0777049	-0.101904	0.0693842	-1.46869	0.14714	-0.237894	0.0340866	0.0505506	0.0823129	0.614128	0.541452	-0.11078	0.211881	-0.133355	0.174132	-0.765828	0.446781	-0.474646	0.207937	0.628448	0.79533	0.790173	0.432539	-0.93037	2.18727	0.0345279	0.785176	0.0439748	0.965071	-1.50439	1.57344	-0.152382	0.301377	-0.505618	0.614977	-0.74307	0.438307	-0.217018	0.153228	-1.4163	0.161858	-0.51734	0.0833047	-0.472538
cysteine degradation I	1.68661	0.764318	2.20669	0.0311742	0.188573	3.18464	0.032198	0.0248705	1.29462	0.200411	-0.0165474	0.0809433	0.0124791	0.0295048	0.42295	0.673844	-0.0453492	0.0703073	-0.0722525	0.0624169	-1.15758	0.251623	-0.194587	0.0500823	-0.295751	0.285083	-1.03742	0.303703	-0.854504	0.263002	-0.435031	0.281444	-1.54571	0.127432	-0.986651	0.116588	0.0341173	0.108028	0.31582	0.753235	-0.177613	0.245848	0.0423202	0.0549242	0.77052	0.444015	-0.0653293	0.14997	-0.0802504
butyrate production I	2.20807	2.44385	0.903521	0.369863	-2.58179	6.99793	0.0234667	0.0795217	0.295098	0.768938	-0.132393	0.179326	-0.186421	0.0943394	-1.97607	0.0527502	-0.371323	-0.00151939	-0.0445684	0.199573	-0.223318	0.824046	-0.435725	0.346588	-0.205767	0.911534	-0.225737	0.822173	-1.99234	1.58081	0.938012	0.899896	1.04236	0.301428	-0.825752	2.70178	0.295963	0.345411	0.856845	0.39494	-0.381029	0.972956	0.0320714	0.175616	0.182622	0.85571	-0.31213	0.376273	-0.0165822
succinate production	1.81268	0.511417	3.54443	0.000769465	0.810323	2.81504	0.0122765	0.0166413	0.737712	0.463565	-0.0203398	0.0448927	-0.0252979	0.0197421	-1.28142	0.204977	-0.0639917	0.0133959	-0.00906301	0.0417641	-0.217005	0.828941	-0.0909192	0.0727931	0.181094	0.190754	0.949362	0.346245	-0.192776	0.554965	0.130509	0.188318	0.693022	0.49097	-0.238589	0.499606	0.132977	0.072283	1.83967	0.0707656	-0.00869546	0.274649	-0.0345135	0.0367507	-0.939127	0.351431	-0.106544	0.0375165	0.0064119
homoacetogenesis	2.82905	1.69758	1.66652	0.100823	-0.498147	6.15624	0.0134069	0.0552384	0.24271	0.809058	-0.0948584	0.121672	0.0134951	0.0655313	0.205934	0.83754	-0.114944	0.141934	0.0713211	0.13863	0.51447	0.608814	-0.200389	0.343032	0.994372	0.633181	1.57044	0.121572	-0.246641	2.23539	-0.847071	0.625097	-1.3551	0.180465	-2.07224	0.378097	-0.171992	0.239934	-0.716832	0.476259	-0.642253	0.298269	-0.238157	0.121989	-1.95228	0.0555754	-0.477251	0.000937091	0.128738
threonine degradation II	1.52214	0.706418	2.15473	0.0352074	0.137583	2.90669	0.0283159	0.0229865	1.23185	0.222811	-0.0167368	0.0733687	-0.0150188	0.0272697	-0.55075	0.58385	-0.0684664	0.0384289	-0.0564646	0.0576886	-0.978782	0.331618	-0.169532	0.056603	-0.110128	0.263488	-0.417963	0.677467	-0.626554	0.406298	0.431182	0.260124	1.6576	0.102618	-0.078651	0.941015	-0.160343	0.0998443	-1.60593	0.113541	-0.356034	0.0353485	0.00792157	0.0507636	0.156048	0.876519	-0.0915732	0.107416	-0.260338
propionate production II	1.42865	0.946106	1.51003	0.136285	-0.425686	3.28298	0.0337118	0.0307858	1.09504	0.277875	-0.0266274	0.0940509	0.0111602	0.0365223	0.305572	0.760988	-0.0604222	0.0827426	-0.140446	0.0772624	-1.81778	0.0740914	-0.291877	0.0109855	0.315029	0.352889	0.892714	0.375577	-0.376621	1.00668	-0.584494	0.348384	-1.67773	0.0986017	-1.26731	0.0983249	0.0710568	0.133721	0.531379	0.597118	-0.191032	0.333146	-0.0829247	0.0679877	-1.2197	0.227351	-0.216178	0.0503287	-0.0811198
propionate production III	-6.75402	1.91419	-3.5284	0.000809034	-10.5058	-3.00228	-0.133225	0.0622868	-2.13889	0.0365243	-0.255304	-0.0111446	0.149684	0.073893	2.02568	0.0472515	0.00485624	0.294512	0.098334	0.15632	0.629058	0.531699	-0.208047	0.404715	1.07185	0.713975	1.50124	0.138539	-0.32752	2.47121	0.20431	0.70486	0.289859	0.772924	-1.17719	1.58581	-0.238834	0.270549	-0.882776	0.38088	-0.769101	0.291432	-0.071724	0.137555	-0.521422	0.603992	-0.341326	0.197878	-0.550129
arginine degradation I	2.32088	1.02621	2.2616	0.0273591	0.30954	4.33221	0.0244265	0.0333924	0.731498	0.467323	-0.0410215	0.0898744	-0.0306841	0.0396146	-0.774566	0.441638	-0.108327	0.046959	-0.0508947	0.083804	-0.607307	0.545939	-0.215148	0.113358	-0.455629	0.382767	-1.19035	0.238595	-1.20584	0.294581	-0.233219	0.37788	-0.617178	0.539453	-0.973851	0.507412	0.223715	0.145043	1.5424	0.128234	-0.0605647	0.507994	0.105104	0.073744	1.42526	0.159265	-0.0394315	0.24964	0.104507
lactate production	2.59319	0.714681	3.62846	0.00059046	1.19244	3.99394	0.0240265	0.0232554	1.03316	0.305675	-0.0215531	0.0696062	-0.000615512	0.0275887	-0.0223103	0.982274	-0.0546883	0.0534573	-0.113794	0.0583634	-1.94976	0.0558826	-0.228185	0.000595633	-0.390488	0.266569	-1.46486	0.148178	-0.912955	0.131978	-0.258049	0.263166	-0.980557	0.330748	-0.773845	0.257746	-0.0267434	0.101012	-0.264755	0.792106	-0.224723	0.171237	0.0270835	0.0513573	0.527354	0.599892	-0.073575	0.127742	-0.0162372
ethanol production I	0.704364	1.47644	0.477068	0.635047	-2.18941	3.59814	-0.0393425	0.0480428	-0.818906	0.416081	-0.133505	0.0548196	0.0113082	0.0569948	0.198408	0.843397	-0.1004	0.123016	-0.0545048	0.120572	-0.452054	0.65286	-0.290821	0.181811	-0.523585	0.5507	-0.950763	0.345539	-1.60294	0.555767	0.148575	0.543669	0.273282	0.785575	-0.916997	1.21415	-0.334526	0.208679	-1.60307	0.114171	-0.743528	0.0744765	0.113902	0.106098	1.07355	0.287322	-0.0940464	0.32185	-0.0468102
fucose degradation	2.61691	1.57898	1.65734	0.102671	-0.477836	5.71165	-0.00778709	0.0513792	-0.151561	0.880042	-0.108489	0.0929144	-0.0578333	0.060953	-0.948819	0.346519	-0.177299	0.0616323	0.121751	0.128945	0.944207	0.348851	-0.130977	0.374478	-0.0566246	0.588945	-0.0961459	0.923725	-1.21094	1.09769	0.511207	0.581426	0.87923	0.382784	-0.628366	1.65078	0.155187	0.223171	0.695375	0.489505	-0.28222	0.592594	-0.000362223	0.113466	-0.00319234	0.997463	-0.222752	0.222028	-0.281557
galactose degradation	3.27774	0.550227	5.95707	1.4491e-07	2.19932	4.35617	0.0148311	0.0179041	0.828364	0.410747	-0.0202603	0.0499226	-0.00146486	0.0212403	-0.068966	0.945246	-0.0430951	0.0401654	-0.146316	0.0449335	-3.25627	0.00185878	-0.234384	-0.0582476	0.0538288	0.20523	0.262286	0.794	-0.348414	0.456072	-0.252802	0.20261	-1.24773	0.216977	-0.64991	0.144305	0.0852899	0.0777684	1.09672	0.277147	-0.0671334	0.237713	-0.032385	0.0395396	-0.819052	0.415998	-0.109881	0.0451112	0.0667313
arabinose degradation	-8.08808	2.66724	-3.03238	0.0035805	-13.3158	-2.86039	-0.0560992	0.0867907	-0.646374	0.520502	-0.226206	0.114007	0.0881603	0.102963	0.856234	0.395275	-0.113643	0.289964	-0.233248	0.217816	-1.07085	0.288525	-0.66016	0.193663	-1.14403	0.994855	-1.14994	0.25473	-3.09391	0.805853	2.49279	0.982154	2.53809	0.0137602	0.567807	4.41778	-0.436098	0.376984	-1.15681	0.251936	-1.17497	0.302778	0.445274	0.191669	2.32314	0.0235793	0.0696095	0.820939	1.64709
lysine degradation II	-5.88861	1.13959	-5.16733	2.85774e-06	-8.12216	-3.65507	-0.0116926	0.0370816	-0.315321	0.753612	-0.0843712	0.060986	-0.0296174	0.0439912	-0.673258	0.503368	-0.115839	0.0566037	0.0494273	0.0930626	0.531118	0.597298	-0.132972	0.231827	-0.167507	0.425055	-0.394083	0.694917	-1.0006	0.665586	0.285315	0.419628	0.679922	0.499169	-0.537142	1.10777	-0.00161051	0.161068	-0.00999896	0.992055	-0.317297	0.314076	-0.0263035	0.0818912	-0.321201	0.749174	-0.186807	0.1342	0.108589
fructose degradation	2.37784	0.98701	2.40913	0.0190767	0.443334	4.31234	0.0296681	0.0321168	0.923755	0.359314	-0.0332798	0.0926159	0.00671388	0.0381013	0.176211	0.860721	-0.0679633	0.0813911	-0.0806077	0.0806027	-1.00006	0.321297	-0.238586	0.0773708	-0.157801	0.368146	-0.428638	0.669722	-0.879354	0.563751	-1.01631	0.363445	-2.79633	0.00693437	-1.72865	-0.303972	0.0406908	0.139503	0.291684	0.771534	-0.23273	0.314111	0.00492251	0.070927	0.0694024	0.9449	-0.134092	0.143937	-0.00909354
trehalose degradation	-6.91306	2.33054	-2.9663	0.00432217	-11.4808	-2.3453	0.00121408	0.0758346	0.0160096	0.98728	-0.147419	0.149847	0.0613812	0.0899652	0.682277	0.497689	-0.114947	0.23771	-0.000556613	0.19032	-0.00292462	0.997676	-0.373577	0.372463	-1.46905	0.869269	-1.68999	0.09622	-3.17279	0.234681	0.00932651	0.858171	0.0108679	0.991365	-1.67266	1.69131	0.269511	0.329395	0.8182	0.41648	-0.376091	0.915113	0.148784	0.167474	0.8884	0.377873	-0.179459	0.477026	-0.367176
histidine degradation	-1.96148	3.16913	-0.618934	0.538303	-8.17285	4.24989	-0.161676	0.103122	-1.56781	0.122184	-0.363791	0.0404395	-0.00857288	0.122337	-0.0700759	0.944366	-0.248349	0.231203	0.54611	0.258802	2.11015	0.0390243	0.0388676	1.05335	-0.00117217	1.18205	-0.000991635	0.999212	-2.31796	2.31561	1.31544	1.16696	1.12723	0.264133	-0.97177	3.60264	-0.743666	0.44792	-1.66026	0.102079	-1.62157	0.134241	0.119662	0.227735	0.525442	0.601212	-0.326691	0.566014	0.561307
lysine degradation I	-6.05075	2.30982	-2.61958	0.0111334	-10.5779	-1.52358	-0.0616183	0.0751605	-0.819824	0.415562	-0.20893	0.0856935	0.0686179	0.0891655	0.769557	0.444582	-0.106143	0.243379	0.160502	0.188628	0.850893	0.398212	-0.209202	0.530207	-0.417551	0.861542	-0.484655	0.629686	-2.10614	1.27104	0.0302014	0.850542	0.0355084	0.971792	-1.63683	1.69723	-0.118853	0.326467	-0.364059	0.717094	-0.758717	0.52101	-0.0211127	0.165985	-0.127196	0.89921	-0.346437	0.304212	-0.0665792
sucrose degradation I	3.49578	0.680951	5.13367	3.23607e-06	2.16114	4.83042	0.00712362	0.0221578	0.321495	0.748953	-0.0363049	0.0505522	0.00982798	0.0262866	0.373878	0.709813	-0.0416928	0.0613488	-0.123816	0.0556089	-2.22655	0.0297428	-0.232808	-0.0148248	-0.0750232	0.253989	-0.29538	0.768723	-0.572832	0.422785	-0.316871	0.250746	-1.26371	0.211221	-0.808323	0.174582	0.0697195	0.0962448	0.724398	0.471637	-0.118917	0.258356	-0.00518856	0.0489335	-0.106033	0.91591	-0.101096	0.0907193	0.0838143
arginine degradation IV	-4.7894	3.35615	-1.42705	0.158749	-11.3673	1.78854	0.0497208	0.109208	0.455287	0.650546	-0.164322	0.263764	0.0486094	0.129557	0.375198	0.708836	-0.205317	0.302536	-0.130845	0.274075	-0.477405	0.634808	-0.668022	0.406332	0.310198	1.25181	0.247799	0.805136	-2.14331	2.76371	-0.391191	1.23583	-0.316541	0.75269	-2.81338	2.03099	-0.274246	0.474354	-0.578147	0.565329	-1.20396	0.65547	-0.318891	0.241175	-1.32224	0.191106	-0.791585	0.153802	0.708902
sucrose degradation II	3.10296	1.13303	2.73863	0.00811009	0.882255	5.32366	0.0245447	0.0368684	0.665738	0.50813	-0.047716	0.0968054	0.0534745	0.0437382	1.2226	0.22626	-0.0322509	0.1392	-0.103508	0.0925275	-1.11867	0.267738	-0.284859	0.0778424	0.540132	0.422611	1.27808	0.206143	-0.28817	1.36843	-1.36436	0.417215	-3.27016	0.00178315	-2.18209	-0.546632	-0.136938	0.160141	-0.855108	0.395893	-0.45081	0.176933	-0.154808	0.0814204	-1.90134	0.0620625	-0.314389	0.00477298	-0.0401627
arginine degradation V	0.13926	1.67285	0.0832469	0.933932	-3.13947	3.41799	0.109349	0.0544338	2.00885	0.0490592	0.00266101	0.216037	0.000588876	0.0645766	0.00911903	0.992754	-0.125979	0.127157	-0.38626	0.136611	-2.82745	0.00636742	-0.654012	-0.118507	-0.029366	0.623958	-0.0470641	0.962618	-1.2523	1.19357	-0.625303	0.615992	-1.01512	0.314126	-1.83262	0.582018	0.0685253	0.236438	0.289823	0.772951	-0.394886	0.531936	-0.00683128	0.120212	-0.056827	0.954872	-0.242442	0.22878	-1.0842
melibiose degradation	3.45602	0.6765	5.10868	3.54836e-06	2.13011	4.78194	-0.0270284	0.022013	-1.22784	0.224303	-0.070173	0.0161163	-0.00950173	0.0261148	-0.363845	0.717253	-0.0606857	0.0416822	0.0678218	0.0552453	1.22765	0.224374	-0.0404571	0.176101	-0.0362201	0.252328	-0.143544	0.886342	-0.530774	0.458334	0.41072	0.249107	1.64877	0.104422	-0.0775203	0.89896	-0.0793954	0.0956156	-0.83036	0.409627	-0.266798	0.108008	0.00270432	0.0486136	0.0556289	0.955822	-0.0925766	0.0979852	0.22516
lactose and galactose degradation	-0.870247	3.00738	-0.28937	0.773296	-6.76461	5.02412	-0.0658946	0.0978589	-0.673364	0.503301	-0.257694	0.125905	0.0670067	0.116093	0.57718	0.565978	-0.160532	0.294546	-0.324295	0.245594	-1.32046	0.191698	-0.80565	0.157059	-0.99817	1.12173	-0.889852	0.3771	-3.19671	1.20037	-0.989022	1.10741	-0.893098	0.375373	-3.1595	1.18145	-0.670801	0.42506	-1.57813	0.119793	-1.5039	0.162301	0.154571	0.216112	0.715234	0.477238	-0.269001	0.578143	0.0451372
maltose degradation	-5.01682	1.694	-2.96153	0.00438084	-8.337	-1.69665	-0.178572	0.0551219	-3.23959	0.00195361	-0.286609	-0.0705355	0.0435938	0.065393	0.666644	0.507555	-0.084574	0.171762	0.208667	0.138338	1.50839	0.136704	-0.0624702	0.479804	-0.173318	0.631845	-0.274305	0.784793	-1.41171	1.06508	0.361523	0.623778	0.579569	0.564375	-0.861061	1.58411	-0.091714	0.239427	-0.383056	0.703032	-0.560983	0.377555	0.181736	0.121731	1.49293	0.140696	-0.0568529	0.420326	0.617141
[truncated: 92 more columns]
