# Supplementary material for: The Microbiome-Gut-Brain axis regulates social cognition & craving in young binge drinkers
Source: eBioMedicine. 2023 Feb 2;89:104442. doi: 10.1016/j.ebiom.2023.104442 (PMC10025767; doi:10.1016/j.ebiom.2023.104442)
Supplement: Supplementary Table 4 [file mmc3.xlsx]

## Sheet: total_craving_stats
feature	(Intercept) Estimate.ACQ.SF.R_EXPT	(Intercept) Std. Error.ACQ.SF.R_EXPT	(Intercept) t value.ACQ.SF.R_EXPT	(Intercept) Pr(>|t|).ACQ.SF.R_EXPT	(Intercept) 2.5 %.ACQ.SF.R_EXPT	(Intercept) 97.5 %.ACQ.SF.R_EXPT	ACQ.SF.R_EXPT Estimate	ACQ.SF.R_EXPT Std. Error	ACQ.SF.R_EXPT t value	ACQ.SF.R_EXPT Pr(>|t|)	ACQ.SF.R_EXPT 2.5 %	ACQ.SF.R_EXPT 97.5 %	BMI_a Estimate.ACQ.SF.R_EXPT	BMI_a Std. Error.ACQ.SF.R_EXPT	BMI_a t value.ACQ.SF.R_EXPT	BMI_a Pr(>|t|).ACQ.SF.R_EXPT	BMI_a 2.5 %.ACQ.SF.R_EXPT	BMI_a 97.5 %.ACQ.SF.R_EXPT	Othervegetables Estimate.ACQ.SF.R_EXPT	Othervegetables Std. Error.ACQ.SF.R_EXPT	Othervegetables t value.ACQ.SF.R_EXPT	Othervegetables Pr(>|t|).ACQ.SF.R_EXPT	Othervegetables 2.5 %.ACQ.SF.R_EXPT	Othervegetables 97.5 %.ACQ.SF.R_EXPT	FriedFoods Estimate.ACQ.SF.R_EXPT	FriedFoods Std. Error.ACQ.SF.R_EXPT	FriedFoods t value.ACQ.SF.R_EXPT	FriedFoods Pr(>|t|).ACQ.SF.R_EXPT	FriedFoods 2.5 %.ACQ.SF.R_EXPT	FriedFoods 97.5 %.ACQ.SF.R_EXPT	Redmeats Estimate.ACQ.SF.R_EXPT	Redmeats Std. Error.ACQ.SF.R_EXPT	Redmeats t value.ACQ.SF.R_EXPT	Redmeats Pr(>|t|).ACQ.SF.R_EXPT	Redmeats 2.5 %.ACQ.SF.R_EXPT	Redmeats 97.5 %.ACQ.SF.R_EXPT	Highfatdairyproducts Estimate.ACQ.SF.R_EXPT	Highfatdairyproducts Std. Error.ACQ.SF.R_EXPT	Highfatdairyproducts t value.ACQ.SF.R_EXPT	Highfatdairyproducts Pr(>|t|).ACQ.SF.R_EXPT	Highfatdairyproducts 2.5 %.ACQ.SF.R_EXPT	Highfatdairyproducts 97.5 %.ACQ.SF.R_EXPT	Sweets Estimate.ACQ.SF.R_EXPT	Sweets Std. Error.ACQ.SF.R_EXPT	Sweets t value.ACQ.SF.R_EXPT	Sweets Pr(>|t|).ACQ.SF.R_EXPT	Sweets 2.5 %.ACQ.SF.R_EXPT	Sweets 97.5 %.ACQ.SF.R_EXPT	Vegetarianproteinfoods Estimate.ACQ.SF.R_EXPT
k__Bacteria|p__Actinobacteria|c__Actinobacteria|o__Bifidobacteriales|f__Bifidobacteriaceae|g__Bifidobacterium|s__Bifidobacterium_adolescentis	7.56791	4.01696	1.88399	0.0644142	-0.305186	15.441	-0.290235	0.50462	-0.575156	0.567336	-1.27927	0.698802	0.17271	0.16569	1.04237	0.301423	-0.152037	0.497456	-0.783055	0.357495	-2.1904	0.0323925	-1.48373	-0.0823782	-0.53249	1.65694	-0.32137	0.749047	-3.78003	2.71505	-3.47627	1.63929	-2.1206	0.0380985	-6.68922	-0.263324	-0.268239	0.621007	-0.431942	0.667332	-1.48539	0.948913	0.141455	0.319845	0.442262	0.65989	-0.485429	0.76834	-1.27588
k__Bacteria|p__Actinobacteria|c__Actinobacteria|o__Bifidobacteriales|f__Bifidobacteriaceae|g__Bifidobacterium|s__Bifidobacterium_animalis	-1.02857	2.49149	-0.412833	0.681201	-5.91179	3.85466	0.446154	0.312987	1.42547	0.159203	-0.167289	1.0596	-0.109912	0.102768	-1.06952	0.289121	-0.311333	0.0915094	0.0284907	0.221733	0.128491	0.89819	-0.406099	0.46308	-0.713586	1.0277	-0.69435	0.490142	-2.72785	1.30067	0.795712	1.01676	0.782598	0.436941	-1.19709	2.78852	-0.383871	0.385175	-0.996615	0.322954	-1.1388	0.371058	-0.00437974	0.198381	-0.0220774	0.982459	-0.3932	0.38444	0.782886
k__Bacteria|p__Actinobacteria|c__Actinobacteria|o__Bifidobacteriales|f__Bifidobacteriaceae|g__Bifidobacterium|s__Bifidobacterium_bifidum	3.26485	4.29896	0.759451	0.450556	-5.16095	11.6907	0.015381	0.540046	0.0284809	0.977373	-1.04309	1.07385	-0.0267981	0.177322	-0.151127	0.880383	-0.374343	0.320747	-0.353986	0.382592	-0.92523	0.358553	-1.10385	0.395881	0.819888	1.77326	0.462362	0.645494	-2.65564	4.29541	-0.270531	1.75437	-0.154204	0.877967	-3.70904	3.16798	-0.889081	0.664604	-1.33776	0.186023	-2.19168	0.413518	0.0199182	0.342299	0.0581894	0.953791	-0.650976	0.690812	-0.562965
k__Bacteria|p__Actinobacteria|c__Actinobacteria|o__Bifidobacteriales|f__Bifidobacteriaceae|g__Bifidobacterium|s__Bifidobacterium_catenulatum	-0.0610098	3.19594	-0.0190898	0.984833	-6.32493	6.20291	-0.123203	0.401482	-0.306871	0.760004	-0.910093	0.663687	-0.0388167	0.131825	-0.294457	0.769425	-0.297189	0.219555	-0.0191943	0.284427	-0.0674842	0.946421	-0.576661	0.538273	1.34003	1.31828	1.0165	0.313475	-1.24376	3.92381	-0.872979	1.30424	-0.66934	0.505846	-3.42924	1.68328	0.0541403	0.494081	0.109578	0.91311	-0.91424	1.02252	0.00679438	0.254472	0.0266999	0.978788	-0.491962	0.505551	-0.569416
k__Bacteria|p__Actinobacteria|c__Actinobacteria|o__Bifidobacteriales|f__Bifidobacteriaceae|g__Bifidobacterium|s__Bifidobacterium_longum	8.82571	2.49473	3.53775	0.000785729	3.93614	13.7153	-0.273432	0.313394	-0.872487	0.386421	-0.887672	0.340809	-0.0138071	0.102902	-0.134178	0.893711	-0.21549	0.187876	0.0487666	0.222022	0.219648	0.826891	-0.386388	0.483921	-1.23706	1.02904	-1.20215	0.234029	-3.25394	0.779823	-1.94291	1.01808	-1.90841	0.0611255	-3.93831	0.0524841	0.568316	0.385676	1.47356	0.145828	-0.187595	1.32423	0.254261	0.198639	1.28001	0.205468	-0.135065	0.643587	-1.33906
k__Bacteria|p__Actinobacteria|c__Actinobacteria|o__Bifidobacteriales|f__Bifidobacteriaceae|g__Bifidobacterium|s__Bifidobacterium_pseudocatenulatum	-6.55544	3.58241	-1.8299	0.0722344	-13.5768	0.465958	-0.159554	0.450032	-0.35454	0.724177	-1.0416	0.722491	0.190461	0.147766	1.28894	0.202368	-0.0991552	0.480077	0.0353151	0.318822	0.110767	0.91217	-0.589564	0.660194	-0.371524	1.47769	-0.251422	0.802347	-3.26775	2.5247	-0.432201	1.46195	-0.295633	0.768531	-3.29758	2.43318	0.172706	0.553828	0.311841	0.756243	-0.912777	1.25819	0.172429	0.285245	0.604494	0.547795	-0.386641	0.731498	2.05171
k__Bacteria|p__Actinobacteria|c__Coriobacteriia|o__Coriobacteriales|f__Coriobacteriaceae|g__Collinsella|s__Collinsella_aerofaciens	5.37075	3.25135	1.65185	0.10379	-1.00179	11.7433	0.418503	0.408443	1.02463	0.309651	-0.382031	1.21904	0.147929	0.134111	1.10303	0.274417	-0.114923	0.410781	-0.0406444	0.289359	-0.140464	0.888764	-0.607777	0.526488	-1.76771	1.34114	-1.31807	0.192491	-4.39629	0.860872	-3.29482	1.32685	-2.48319	0.015834	-5.8954	-0.694238	-1.26581	0.502648	-2.51829	0.0144779	-2.25098	-0.280642	0.252142	0.258885	0.973956	0.333989	-0.255263	0.759547	-0.550547
k__Bacteria|p__Actinobacteria|c__Coriobacteriia|o__Coriobacteriales|f__Coriobacteriaceae|g__Collinsella|s__Collinsella_intestinalis	-2.80091	1.79275	-1.56235	0.123465	-6.31463	0.712819	0.217047	0.22521	0.963754	0.339037	-0.224356	0.65845	-0.0453589	0.0739467	-0.613399	0.541931	-0.190292	0.099574	0.0398695	0.159548	0.249889	0.803526	-0.27284	0.352578	-0.0129767	0.739484	-0.0175484	0.986057	-1.46234	1.43639	0.0835158	0.731607	0.114154	0.909497	-1.35041	1.51744	0.68384	0.277153	2.46738	0.0164814	0.14063	1.22705	-0.0871712	0.142745	-0.610676	0.54372	-0.366947	0.192605	-0.43097
k__Bacteria|p__Actinobacteria|c__Coriobacteriia|o__Coriobacteriales|f__Coriobacteriaceae|g__Collinsella|s__Collinsella_stercoris	-2.18869	2.02882	-1.0788	0.284994	-6.1651	1.78772	0.347255	0.254865	1.3625	0.178132	-0.152272	0.846781	0.0356371	0.0836839	0.425854	0.671738	-0.12838	0.199654	0.0557734	0.180557	0.308896	0.758471	-0.298113	0.409659	-0.0977552	0.836858	-0.116812	0.907399	-1.73797	1.54246	-0.527179	0.827944	-0.636733	0.526721	-2.14992	1.09556	-0.0145628	0.313648	-0.0464306	0.963121	-0.629301	0.600175	-0.00378471	0.161542	-0.0234287	0.981386	-0.320401	0.312831	-0.852202
k__Bacteria|p__Actinobacteria|c__Coriobacteriia|o__Coriobacteriales|f__Coriobacteriaceae|g__Enorma|s__[Collinsella]_massiliensis	-2.47483	1.39395	-1.77541	0.0809025	-5.20692	0.257264	-0.00389674	0.175112	-0.0222529	0.98232	-0.347109	0.339316	-0.0162914	0.0574972	-0.283342	0.77789	-0.128984	0.096401	0.104735	0.124057	0.844255	0.40188	-0.138411	0.347882	-1.49168	0.574985	-2.5943	0.0118946	-2.61863	-0.364735	0.035353	0.56886	0.0621472	0.950652	-1.07959	1.1503	0.191386	0.2155	0.888104	0.378032	-0.230986	0.613758	0.212891	0.110991	1.91808	0.0598632	-0.00464849	0.43043	-0.497413
k__Bacteria|p__Actinobacteria|c__Coriobacteriia|o__Eggerthellales|f__Eggerthellaceae|g__Adlercreutzia|s__Adlercreutzia_equolifaciens	4.59072	2.35043	1.95314	0.0554711	-0.016034	9.19748	-0.229823	0.295267	-0.778357	0.439417	-0.808536	0.34889	-0.133501	0.0969497	-1.37701	0.173625	-0.323519	0.0565172	-0.0322577	0.20918	-0.15421	0.877961	-0.442243	0.377727	1.12121	0.96952	1.15646	0.252078	-0.779014	3.02143	0.411185	0.959192	0.428679	0.669692	-1.4688	2.29117	0.153212	0.363368	0.421644	0.674791	-0.558976	0.865401	-0.139036	0.18715	-0.742914	0.460433	-0.505843	0.227771	-0.212919
k__Bacteria|p__Actinobacteria|c__Coriobacteriia|o__Eggerthellales|f__Eggerthellaceae|g__Asaccharobacter|s__Asaccharobacter_celatus	5.81043	2.55452	2.27457	0.0265204	0.80367	10.8172	-0.180392	0.320905	-0.562134	0.576119	-0.809354	0.448571	-0.140287	0.105368	-1.33141	0.188092	-0.346805	0.0662297	-0.117478	0.227343	-0.516742	0.607236	-0.563062	0.328106	1.32715	1.0537	1.25951	0.212724	-0.738071	3.39237	0.297869	1.04248	0.285732	0.776068	-1.74535	2.34109	0.285685	0.394919	0.723402	0.472244	-0.488342	1.05971	-0.194977	0.2034	-0.95859	0.341612	-0.593634	0.20368	-0.55619
k__Bacteria|p__Actinobacteria|c__Coriobacteriia|o__Eggerthellales|f__Eggerthellaceae|g__Eggerthella|s__Eggerthella_lenta	4.94064	2.86623	1.72374	0.0899037	-0.677059	10.5583	0.344162	0.360063	0.955839	0.342989	-0.361548	1.04987	-0.344005	0.118225	-2.90975	0.00506772	-0.575722	-0.112288	-0.0323368	0.255084	-0.126769	0.899547	-0.532292	0.467619	-0.606001	1.18228	-0.512571	0.610134	-2.92323	1.71122	1.50461	1.16969	1.28634	0.203266	-0.787927	3.79716	0.500067	0.443109	1.12854	0.263583	-0.36841	1.36854	-0.00951089	0.22822	-0.0416743	0.966897	-0.456813	0.437791	0.455915
k__Bacteria|p__Actinobacteria|c__Coriobacteriia|o__Eggerthellales|f__Eggerthellaceae|g__Enterorhabdus|s__Enterorhabdus_caecimuris	-1.41258	0.881175	-1.60306	0.114173	-3.13965	0.314492	0.046179	0.110695	0.417171	0.678042	-0.17078	0.263138	-0.0931163	0.0363464	-2.56191	0.0129394	-0.164354	-0.0218787	-0.00598842	0.0784214	-0.076362	0.939385	-0.159692	0.147715	0.119685	0.363472	0.329282	0.74309	-0.592708	0.832078	0.301925	0.359601	0.839612	0.404459	-0.402879	1.00673	0.145804	0.136227	1.07031	0.288768	-0.121195	0.412803	-0.0879548	0.0701624	-1.25359	0.214854	-0.225471	0.049561	0.0629263
k__Bacteria|p__Actinobacteria|c__Coriobacteriia|o__Eggerthellales|f__Eggerthellaceae|g__Gordonibacter|s__Gordonibacter_pamelaeae	5.97928	2.46001	2.43059	0.0180806	1.15775	10.8008	-0.0583649	0.309032	-0.188863	0.850837	-0.664057	0.547327	-0.293429	0.10147	-2.89179	0.00532828	-0.492305	-0.0945523	0.0229924	0.218932	0.105021	0.91671	-0.406106	0.452091	-0.693129	1.01472	-0.683075	0.497189	-2.68194	1.29568	0.996605	1.00391	0.992723	0.324832	-0.971023	2.96423	0.75889	0.380308	1.99546	0.0505392	0.0134991	1.50428	0.236428	0.195875	1.20704	0.232155	-0.147479	0.620336	0.291022
k__Bacteria|p__Actinobacteria|c__Coriobacteriia|o__Eggerthellales|f__Eggerthellaceae|g__Slackia|s__Slackia_isoflavoniconvertens	-7.6353	2.82743	-2.70044	0.00898621	-13.177	-2.09364	0.461525	0.355189	1.29938	0.198785	-0.234633	1.15768	0.297744	0.116625	2.553	0.013241	0.0691631	0.526324	-0.0575235	0.251631	-0.228602	0.819955	-0.550712	0.435665	0.665936	1.16628	0.570993	0.570137	-1.61992	2.95179	-1.21535	1.15385	-1.0533	0.296428	-3.47686	1.04616	-0.0889748	0.437111	-0.203552	0.839392	-0.945696	0.767746	-0.27253	0.22513	-1.21054	0.230818	-0.713778	0.168717	-0.743582
k__Bacteria|p__Bacteroidetes|c__Bacteroidia|o__Bacteroidales|f__Bacteroidaceae|g__Bacteroides|s__Bacteroides_caccae	9.95628	3.33186	2.98821	0.00406174	3.42596	16.4866	-0.602327	0.418556	-1.43906	0.155331	-1.42268	0.218028	-0.184029	0.137431	-1.33907	0.185601	-0.45339	0.0853309	-0.21645	0.296523	-0.72996	0.468255	-0.797625	0.364725	1.30032	1.37434	0.946138	0.347873	-1.39335	3.99398	0.222248	1.3597	0.163453	0.870711	-2.44272	2.88722	0.145226	0.515093	0.281941	0.778959	-0.864338	1.15479	-0.180313	0.265295	-0.679671	0.499327	-0.700281	0.339655	-0.948919
k__Bacteria|p__Bacteroidetes|c__Bacteroidia|o__Bacteroidales|f__Bacteroidaceae|g__Bacteroides|s__Bacteroides_cellulosilyticus	2.948	3.40223	0.866492	0.389672	-3.72024	9.61625	-0.425537	0.427397	-0.995648	0.32342	-1.26322	0.412145	-0.135593	0.140334	-0.966217	0.337814	-0.410642	0.139456	0.469201	0.302786	1.54961	0.126494	-0.124249	1.06265	-0.592174	1.40337	-0.421965	0.674559	-3.34273	2.15838	-0.517717	1.38842	-0.372881	0.710551	-3.23898	2.20354	-0.452251	0.525972	-0.859839	0.393301	-1.48314	0.578635	0.410746	0.270898	1.51624	0.13471	-0.120204	0.941696	-0.4893
k__Bacteria|p__Bacteroidetes|c__Bacteroidia|o__Bacteroidales|f__Bacteroidaceae|g__Bacteroides|s__Bacteroides_clarus	-2.55617	2.09733	-1.21877	0.227701	-6.66687	1.55453	-0.0902677	0.263472	-0.342608	0.733091	-0.606664	0.426129	-0.0333511	0.08651	-0.385517	0.701218	-0.202908	0.136205	0.0252899	0.186655	0.13549	0.892678	-0.340547	0.391127	0.972154	0.86512	1.12372	0.265608	-0.723451	2.66776	-0.256486	0.855905	-0.299667	0.765467	-1.93403	1.42106	0.426246	0.32424	1.3146	0.193648	-0.209253	1.06174	-0.195086	0.166997	-1.1682	0.247347	-0.522395	0.132222	1.21562
k__Bacteria|p__Bacteroidetes|c__Bacteroidia|o__Bacteroidales|f__Bacteroidaceae|g__Bacteroides|s__Bacteroides_coprocola	0.663984	2.82193	0.235294	0.814782	-4.8669	6.19487	-0.142959	0.354498	-0.403272	0.688182	-0.837763	0.551845	0.00162943	0.116398	0.0139988	0.988877	-0.226507	0.229765	-0.0970443	0.251142	-0.386412	0.700558	-0.589273	0.395185	-0.964455	1.16401	-0.828565	0.410635	-3.24587	1.31696	-0.346695	1.15161	-0.301053	0.764415	-2.60381	1.91042	-0.457134	0.436261	-1.04785	0.298913	-1.31219	0.397922	-0.052978	0.224693	-0.23578	0.814406	-0.493367	0.387411	-0.873448
k__Bacteria|p__Bacteroidetes|c__Bacteroidia|o__Bacteroidales|f__Bacteroidaceae|g__Bacteroides|s__Bacteroides_dorei	3.41582	4.05333	0.842718	0.402733	-4.52857	11.3602	-1.09723	0.50919	-2.15486	0.0351967	-2.09522	-0.0992367	0.0138364	0.16719	0.0827583	0.934319	-0.313851	0.341523	-0.0953845	0.360732	-0.264419	0.792363	-0.802406	0.611637	-0.732598	1.67194	-0.438172	0.662835	-4.00954	2.54435	-0.784888	1.65413	-0.474501	0.636865	-4.02693	2.45715	1.50547	0.626631	2.40248	0.0193952	0.277296	2.73364	0.0694473	0.322741	0.21518	0.830357	-0.563114	0.702008	0.280564
k__Bacteria|p__Bacteroidetes|c__Bacteroidia|o__Bacteroidales|f__Bacteroidaceae|g__Bacteroides|s__Bacteroides_eggerthii	-1.88174	2.74075	-0.686578	0.494993	-7.25352	3.49004	0.262019	0.344301	0.761019	0.449626	-0.412797	0.936836	-0.0343619	0.11305	-0.303954	0.762215	-0.255935	0.187211	-0.225465	0.243917	-0.924348	0.359008	-0.703534	0.252605	1.34143	1.13052	1.18656	0.24008	-0.874355	3.55721	0.615639	1.11848	0.550424	0.584072	-1.57654	2.80782	-0.756812	0.423711	-1.78615	0.0791277	-1.58727	0.0736462	-0.301601	0.218229	-1.38204	0.172083	-0.729322	0.12612	2.41242
k__Bacteria|p__Bacteroidetes|c__Bacteroidia|o__Bacteroidales|f__Bacteroidaceae|g__Bacteroides|s__Bacteroides_faecis	-2.86508	2.98427	-0.96006	0.340878	-8.71414	2.98398	-0.26668	0.374891	-0.711354	0.479622	-1.00145	0.468093	0.0959724	0.123094	0.779668	0.438651	-0.145287	0.337232	-0.254662	0.265589	-0.958855	0.34148	-0.775207	0.265884	0.536632	1.23097	0.435942	0.664443	-1.87602	2.94929	-0.191139	1.21786	-0.156947	0.875813	-2.57809	2.19582	0.125545	0.461357	0.272122	0.786462	-0.778698	1.02979	0.160439	0.237618	0.675196	0.502145	-0.305285	0.626163	0.0333563
k__Bacteria|p__Bacteroidetes|c__Bacteroidia|o__Bacteroidales|f__Bacteroidaceae|g__Bacteroides|s__Bacteroides_faecis_CAG_32	-1.41851	2.3523	-0.60303	0.548762	-6.02893	3.19191	0.132944	0.295502	0.449893	0.654409	-0.446229	0.712117	-0.0621673	0.0970268	-0.640723	0.524142	-0.252336	0.128002	-0.16042	0.209346	-0.766289	0.446509	-0.570731	0.249891	-0.29259	0.97029	-0.301549	0.764038	-2.19432	1.60914	0.440368	0.959955	0.458738	0.64808	-1.44111	2.32184	0.431343	0.363657	1.18613	0.240249	-0.281412	1.1441	-0.0619481	0.187299	-0.330745	0.741989	-0.429047	0.305151	0.0218266
k__Bacteria|p__Bacteroidetes|c__Bacteroidia|o__Bacteroidales|f__Bacteroidaceae|g__Bacteroides|s__Bacteroides_finegoldii	-0.518251	2.22371	-0.233057	0.81651	-4.87663	3.84013	0.0413191	0.279348	0.147913	0.882907	-0.506192	0.58883	-0.0960138	0.0917226	-1.04678	0.299398	-0.275787	0.0837593	-0.00415641	0.197902	-0.0210024	0.983313	-0.392037	0.383724	1.66067	0.917247	1.8105	0.0752268	-0.1371	3.45844	0.433527	0.907477	0.477728	0.634579	-1.34509	2.21215	-0.313694	0.343777	-0.912491	0.365162	-0.987484	0.360097	-0.0551992	0.17706	-0.311755	0.756308	-0.40223	0.291831	-0.250314
k__Bacteria|p__Bacteroidetes|c__Bacteroidia|o__Bacteroidales|f__Bacteroidaceae|g__Bacteroides|s__Bacteroides_fragilis	-0.790624	3.07156	-0.257401	0.79775	-6.81078	5.22953	0.449202	0.385858	1.16417	0.248965	-0.307065	1.20547	-0.085736	0.126695	-0.676713	0.501189	-0.334053	0.162581	-0.0591785	0.273358	-0.216487	0.829343	-0.594951	0.476594	-2.40686	1.26698	-1.89969	0.0622838	-4.89009	0.0763711	-0.222032	1.25348	-0.177132	0.860001	-2.67881	2.23475	0.894548	0.474853	1.88384	0.0644344	-0.0361461	1.82524	0.28111	0.244569	1.14941	0.254949	-0.198237	0.760457	-0.22701
k__Bacteria|p__Bacteroidetes|c__Bacteroidia|o__Bacteroidales|f__Bacteroidaceae|g__Bacteroides|s__Bacteroides_galacturonicus	-5.81332	1.7306	-3.35913	0.00136323	-9.20524	-2.4214	-0.0871168	0.217403	-0.400716	0.690052	-0.513218	0.338985	0.0954419	0.0713832	1.33704	0.186258	-0.0444667	0.235351	0.0987346	0.154017	0.641061	0.523924	-0.203134	0.400603	-0.166575	0.713849	-0.233347	0.816286	-1.56569	1.23254	0.799634	0.706245	1.13223	0.262041	-0.584581	2.18385	0.038558	0.267545	0.144118	0.88589	-0.48582	0.562936	-0.0487586	0.137797	-0.353844	0.724696	-0.318836	0.221318	1.43802
k__Bacteria|p__Bacteroidetes|c__Bacteroidia|o__Bacteroidales|f__Bacteroidaceae|g__Bacteroides|s__Bacteroides_intestinalis	1.86238	2.40713	0.773693	0.44215	-2.85551	6.58026	0.336659	0.30239	1.11333	0.270008	-0.256014	0.929331	-0.157227	0.0992884	-1.58354	0.118555	-0.351829	0.0373741	-0.216012	0.214226	-1.00834	0.31734	-0.635887	0.203862	-1.63983	0.992907	-1.65154	0.103852	-3.58589	0.306232	-0.815973	0.98233	-0.830651	0.409464	-2.74131	1.10936	-0.0425658	0.372133	-0.114383	0.909316	-0.771934	0.686802	0.111874	0.191664	0.583699	0.561611	-0.263781	0.48753	-0.158649
k__Bacteria|p__Bacteroidetes|c__Bacteroidia|o__Bacteroidales|f__Bacteroidaceae|g__Bacteroides|s__Bacteroides_massiliensis	3.05577	3.29924	0.926204	0.358051	-3.41062	9.52216	0.207684	0.414459	0.501097	0.618136	-0.60464	1.02001	-0.173828	0.136086	-1.27734	0.206402	-0.440552	0.092895	-0.0741827	0.29362	-0.252648	0.801404	-0.649668	0.501303	0.870623	1.36089	0.639745	0.524774	-1.79667	3.53792	0.160934	1.34639	0.11953	0.905255	-2.47795	2.79982	-0.0272101	0.510051	-0.0533478	0.957632	-1.02689	0.972471	-0.395447	0.262698	-1.50533	0.137486	-0.910324	0.119431	0.514174
k__Bacteria|p__Bacteroidetes|c__Bacteroidia|o__Bacteroidales|f__Bacteroidaceae|g__Bacteroides|s__Bacteroides_ovatus	2.83142	3.4709	0.815761	0.417864	-3.97142	9.63427	-0.155127	0.436023	-0.355777	0.723255	-1.00972	0.699463	-0.0609562	0.143166	-0.425771	0.671798	-0.341557	0.219645	0.271336	0.308898	0.8784	0.383231	-0.334093	0.876764	1.31673	1.4317	0.919696	0.361415	-1.48935	4.1228	-0.566283	1.41645	-0.399791	0.69073	-3.34247	2.2099	0.215186	0.536589	0.401026	0.689825	-0.836509	1.26688	-0.116325	0.276366	-0.42091	0.675325	-0.657992	0.425342	1.47148
k__Bacteria|p__Bacteroidetes|c__Bacteroidia|o__Bacteroidales|f__Bacteroidaceae|g__Bacteroides|s__Bacteroides_plebeius	-2.93391	2.85965	-1.02597	0.309025	-8.53873	2.6709	0.0466984	0.359237	0.129994	0.897006	-0.657392	0.750789	0.112191	0.117954	0.951141	0.345349	-0.118995	0.343376	-0.45597	0.254499	-1.79164	0.0782342	-0.954778	0.0428388	-1.72788	1.17957	-1.46484	0.148185	-4.03978	0.584031	-0.201254	1.167	-0.172454	0.863661	-2.48853	2.08603	0.317812	0.442092	0.718881	0.475005	-0.548673	1.1843	0.146732	0.227696	0.644419	0.52176	-0.299544	0.593007	-0.763901
k__Bacteria|p__Bacteroidetes|c__Bacteroidia|o__Bacteroidales|f__Bacteroidaceae|g__Bacteroides|s__Bacteroides_sp_CAG_144	-2.56609	2.18193	-1.17606	0.244214	-6.84258	1.71041	-0.300813	0.274099	-1.09746	0.276824	-0.838038	0.236411	0.0586132	0.0899993	0.651263	0.517363	-0.117782	0.235009	-0.0554668	0.194184	-0.285641	0.776137	-0.43606	0.325126	-0.923751	0.900014	-1.02637	0.308835	-2.68775	0.840244	-0.982275	0.890427	-1.10315	0.274367	-2.72748	0.76293	0.266508	0.337318	0.790079	0.432593	-0.394623	0.927639	0.183176	0.173733	1.05436	0.295948	-0.157334	0.523687	-0.116151
k__Bacteria|p__Bacteroidetes|c__Bacteroidia|o__Bacteroidales|f__Bacteroidaceae|g__Bacteroides|s__Bacteroides_stercoris	-3.24587	3.5288	-0.919823	0.361349	-10.1622	3.67044	0.21508	0.443296	0.485183	0.629313	-0.653765	1.08392	0.0573757	0.145554	0.394187	0.694841	-0.227906	0.342657	-0.0820196	0.31405	-0.261167	0.794858	-0.697547	0.533507	2.07462	1.45558	1.42529	0.159254	-0.778257	4.92751	2.49551	1.44007	1.73291	0.0882496	-0.32698	5.31801	0.185842	0.545539	0.340657	0.734551	-0.883395	1.25508	-0.635706	0.280976	-2.2625	0.0273003	-1.18641	-0.0850041	0.641686
k__Bacteria|p__Bacteroidetes|c__Bacteroidia|o__Bacteroidales|f__Bacteroidaceae|g__Bacteroides|s__Bacteroides_thetaiotaomicron	1.09122	3.29084	0.331593	0.741352	-5.35872	7.54116	0.194354	0.413404	0.470131	0.639966	-0.615904	1.00461	-0.0904607	0.13574	-0.666428	0.507692	-0.356505	0.175584	0.206008	0.292873	0.703402	0.484526	-0.368014	0.780029	0.603398	1.35743	0.444516	0.658269	-2.05711	3.26391	1.61046	1.34297	1.19918	0.235172	-1.02171	4.24263	0.529001	0.508753	1.0398	0.302605	-0.468136	1.52614	-0.315339	0.262029	-1.20345	0.233528	-0.828907	0.198228	0.69209
k__Bacteria|p__Bacteroidetes|c__Bacteroidia|o__Bacteroidales|f__Bacteroidaceae|g__Bacteroides|s__Bacteroides_uniformis	9.63922	2.38467	4.04216	0.000153165	4.96535	14.3131	-0.29796	0.299569	-0.994631	0.32391	-0.885104	0.289183	-0.0939275	0.0983621	-0.954915	0.343452	-0.286714	0.0988587	-0.181684	0.212227	-0.856085	0.395357	-0.597642	0.234273	0.15116	0.983643	0.153673	0.878383	-1.77675	2.07907	0.437774	0.973166	0.449845	0.654443	-1.4696	2.34514	0.425193	0.368662	1.15334	0.253344	-0.297371	1.14776	0.0784785	0.189876	0.413314	0.68085	-0.293672	0.450629	0.156105
k__Bacteria|p__Bacteroidetes|c__Bacteroidia|o__Bacteroidales|f__Bacteroidaceae|g__Bacteroides|s__Bacteroides_vulgatus	11.4213	3.30233	3.45857	0.00100504	4.94889	17.8938	0.635285	0.414847	1.53137	0.130933	-0.177799	1.44837	-0.165763	0.136213	-1.21693	0.228394	-0.432735	0.10121	-0.350333	0.293895	-1.19203	0.237941	-0.926357	0.225691	1.04478	1.36216	0.766997	0.446091	-1.62502	3.71457	0.189198	1.34765	0.140391	0.888822	-2.45215	2.83055	-1.50905	0.510528	-2.95587	0.0044515	-2.50967	-0.508437	-0.341871	0.262943	-1.30017	0.198515	-0.857231	0.173488	0.038101
k__Bacteria|p__Bacteroidetes|c__Bacteroidia|o__Bacteroidales|f__Bacteroidaceae|g__Bacteroides|s__Bacteroides_xylanisolvens	-2.79476	3.48996	-0.800801	0.426407	-9.63497	4.04544	0.0196615	0.438418	0.0448464	0.964379	-0.839622	0.878945	0.156904	0.143953	1.08997	0.280085	-0.125238	0.439046	0.0229601	0.310594	0.0739231	0.941317	-0.585794	0.631714	-0.261955	1.43956	-0.181969	0.856221	-3.08344	2.55953	0.60426	1.42423	0.424273	0.672884	-2.18717	3.39569	0.506874	0.539536	0.939463	0.35126	-0.550597	1.56435	-0.203556	0.277884	-0.732522	0.466702	-0.748198	0.341086	-1.07825
k__Bacteria|p__Bacteroidetes|c__Bacteroidia|o__Bacteroidales|f__Barnesiellaceae|g__Barnesiella|s__Barnesiella_intestinihominis	4.64757	3.20912	1.44824	0.152757	-1.6422	10.9373	-0.64458	0.403138	-1.59891	0.115095	-1.43472	0.145556	0.086783	0.132369	0.655615	0.514578	-0.172655	0.346221	0.0649664	0.285601	0.227473	0.820829	-0.4948	0.624733	0.305289	1.32372	0.230629	0.818387	-2.28915	2.89973	-1.62459	1.30962	-1.2405	0.219618	-4.19139	0.942218	-0.108813	0.496119	-0.219329	0.827138	-1.08119	0.863563	0.0329061	0.255522	0.12878	0.897963	-0.467908	0.533721	-0.640983
k__Bacteria|p__Bacteroidetes|c__Bacteroidia|o__Bacteroidales|f__Barnesiellaceae|g__Coprobacter|s__Coprobacter_fastidiosus	-3.51261	2.51488	-1.39673	0.16764	-8.44169	1.41647	-0.0553023	0.315926	-0.175048	0.861631	-0.674506	0.563901	0.0703589	0.103733	0.67827	0.500208	-0.132954	0.273672	0.0689382	0.223816	0.308013	0.759139	-0.369732	0.507609	0.70172	1.03735	0.676452	0.501353	-1.33146	2.7349	0.465745	1.0263	0.453808	0.651604	-1.54577	2.47726	-0.331625	0.388792	-0.852964	0.397072	-1.09364	0.430393	-0.00277101	0.200244	-0.0138382	0.989005	-0.395243	0.389701	0.269997
k__Bacteria|p__Bacteroidetes|c__Bacteroidia|o__Bacteroidales|f__Barnesiellaceae|g__Coprobacter|s__Coprobacter_secundus	-1.83974	1.49835	-1.22784	0.224301	-4.77645	1.09697	-0.0477672	0.188227	-0.253775	0.800537	-0.416685	0.32115	-0.0487833	0.0618034	-0.78933	0.433027	-0.169916	0.0723492	0.198075	0.133348	1.4854	0.142674	-0.0632822	0.459432	-0.569919	0.618049	-0.922127	0.360156	-1.78127	0.641434	0.797475	0.611465	1.3042	0.197145	-0.400975	1.99593	-0.172737	0.23164	-0.745715	0.458751	-0.626743	0.281268	0.0200794	0.119304	0.168304	0.86691	-0.213753	0.253911	-0.312146
k__Bacteria|p__Bacteroidetes|c__Bacteroidia|o__Bacteroidales|f__Odoribacteraceae|g__Butyricimonas|s__Butyricimonas_synergistica	-4.58025	1.49397	-3.06583	0.00325209	-7.50838	-1.65213	0.0602145	0.187676	0.320842	0.749445	-0.307624	0.428053	0.0652118	0.0616228	1.05824	0.294187	-0.0555666	0.18599	0.198354	0.132958	1.49185	0.140977	-0.0622391	0.458947	-0.0797628	0.616242	-0.129434	0.897447	-1.28757	1.12805	-0.633611	0.609678	-1.03926	0.302856	-1.82856	0.561335	0.179727	0.230963	0.778167	0.439529	-0.272951	0.632406	-0.0668421	0.118955	-0.561909	0.576271	-0.299991	0.166306	-0.307866
k__Bacteria|p__Bacteroidetes|c__Bacteroidia|o__Bacteroidales|f__Odoribacteraceae|g__Butyricimonas|s__Butyricimonas_virosa	-0.32236	2.00983	-0.160392	0.873111	-4.26156	3.61684	0.0772579	0.25248	0.305996	0.760667	-0.417594	0.57211	-0.0995553	0.0829008	-1.2009	0.234511	-0.262038	0.0629273	0.0631878	0.178868	0.353265	0.725128	-0.287387	0.413762	0.259293	0.829027	0.312768	0.755542	-1.36557	1.88416	0.221392	0.820196	0.269926	0.788143	-1.38616	1.82895	0.378423	0.310713	1.21792	0.228023	-0.230563	0.987409	-0.205486	0.16003	-1.28405	0.204062	-0.519139	0.108167	-0.480155
k__Bacteria|p__Bacteroidetes|c__Bacteroidia|o__Bacteroidales|f__Odoribacteraceae|g__Odoribacter|s__Odoribacter_splanchnicus	1.86713	2.43442	0.76697	0.446107	-2.90425	6.63851	-0.422212	0.305818	-1.3806	0.172524	-1.0216	0.177181	0.0921748	0.100414	0.917947	0.362322	-0.104633	0.288983	0.0898402	0.216655	0.41467	0.679863	-0.334795	0.514476	0.66927	1.00416	0.666494	0.50765	-1.29886	2.6374	0.674265	0.993468	0.678698	0.499939	-1.2729	2.62143	-0.545573	0.376353	-1.44963	0.152369	-1.28321	0.192066	-0.0191308	0.193838	-0.098695	0.921709	-0.399046	0.360784	0.35046
k__Bacteria|p__Bacteroidetes|c__Bacteroidia|o__Bacteroidales|f__Prevotellaceae|g__Paraprevotella|s__Paraprevotella_xylaniphila	-5.19813	2.66129	-1.95323	0.0554599	-10.4142	0.0179106	-0.0906808	0.334318	-0.271241	0.787137	-0.745933	0.564571	0.19309	0.109772	1.75901	0.0836743	-0.0220591	0.408239	0.135372	0.236845	0.571564	0.569752	-0.328836	0.599581	1.96843	1.09775	1.79316	0.0779878	-0.183109	4.11998	-1.29904	1.08605	-1.19611	0.236359	-3.42766	0.829584	0.0438252	0.411426	0.10652	0.915525	-0.762555	0.850206	-0.126114	0.211902	-0.595155	0.553978	-0.541434	0.289206	-0.757391
k__Bacteria|p__Bacteroidetes|c__Bacteroidia|o__Bacteroidales|f__Prevotellaceae|g__Prevotella|s__Prevotella_copri	-11.3734	4.786	-2.3764	0.0206908	-20.7538	-1.99307	0.324851	0.601229	0.540312	0.590982	-0.853536	1.50324	0.558813	0.197411	2.83071	0.00631055	0.171894	0.945731	-0.309947	0.425937	-0.727685	0.469637	-1.14477	0.524873	1.31939	1.97416	0.66833	0.506486	-2.54989	5.18866	-0.416553	1.95313	-0.213275	0.831836	-4.24461	3.41151	0.0727089	0.739898	0.0982688	0.922046	-1.37746	1.52288	-0.538954	0.381079	-1.41429	0.162446	-1.28585	0.207946	-0.826943
k__Bacteria|p__Bacteroidetes|c__Bacteroidia|o__Bacteroidales|f__Rikenellaceae|g__Alistipes|s__Alistipes_finegoldii	8.84705	2.79145	3.16934	0.00240529	3.37591	14.3182	-0.619728	0.350669	-1.76727	0.0822681	-1.30703	0.0675715	-0.177283	0.115141	-1.5397	0.12889	-0.402954	0.0483891	0.232264	0.248429	0.934929	0.353573	-0.254649	0.719176	1.01347	1.15143	0.880184	0.382272	-1.2433	3.27024	-1.64771	1.13917	-1.44641	0.153266	-3.88044	0.585023	-0.176691	0.431548	-0.409436	0.683678	-1.02251	0.669128	-0.167675	0.222266	-0.754392	0.453565	-0.603308	0.267957	-0.124035
k__Bacteria|p__Bacteroidetes|c__Bacteroidia|o__Bacteroidales|f__Rikenellaceae|g__Alistipes|s__Alistipes_indistinctus	-3.22606	2.27311	-1.41923	0.161007	-7.68127	1.22915	-0.111922	0.285554	-0.391946	0.696487	-0.671596	0.447753	0.106868	0.0937603	1.1398	0.258899	-0.0768988	0.290635	0.139928	0.202298	0.691692	0.491799	-0.256569	0.536426	0.38034	0.937625	0.405642	0.686449	-1.45737	2.21805	-0.332234	0.927637	-0.358151	0.721487	-2.15037	1.4859	0.157901	0.351414	0.44933	0.654812	-0.530858	0.84666	-0.270341	0.180993	-1.49366	0.140506	-0.625082	0.0843986	-0.902276
k__Bacteria|p__Bacteroidetes|c__Bacteroidia|o__Bacteroidales|f__Rikenellaceae|g__Alistipes|s__Alistipes_inops	0.285131	2.10224	0.135632	0.892566	-3.83517	4.40544	-0.470628	0.264088	-1.78209	0.0797952	-0.988232	0.0469752	-0.0720468	0.0867123	-0.830872	0.40934	-0.242	0.0979061	-0.0429421	0.187091	-0.229525	0.819242	-0.409635	0.32375	-0.276133	0.867143	-0.31844	0.751257	-1.9757	1.42344	-0.75424	0.857906	-0.879164	0.38282	-2.43571	0.927224	-0.222423	0.324998	-0.684383	0.496369	-0.859408	0.414562	0.499503	0.167388	2.98411	0.00410933	0.171429	0.827577	-0.174152
k__Bacteria|p__Bacteroidetes|c__Bacteroidia|o__Bacteroidales|f__Rikenellaceae|g__Alistipes|s__Alistipes_onderdonkii	0.398803	2.04477	0.195036	0.846024	-3.60887	4.40647	0.162766	0.256869	0.633654	0.528715	-0.340688	0.66622	-0.137596	0.0843418	-1.6314	0.108043	-0.302902	0.0277113	0.0399386	0.181977	0.219471	0.827028	-0.31673	0.396607	-0.188947	0.843437	-0.22402	0.823503	-1.84205	1.46416	-0.0320106	0.834453	-0.0383612	0.969527	-1.66751	1.60349	-0.0987876	0.316114	-0.312507	0.755739	-0.718359	0.520784	0.143345	0.162812	0.880433	0.382138	-0.17576	0.46245	-0.471428
k__Bacteria|p__Bacteroidetes|c__Bacteroidia|o__Bacteroidales|f__Rikenellaceae|g__Alistipes|s__Alistipes_putredinis	4.12049	3.18983	1.29176	0.201394	-2.13145	10.3724	-0.213188	0.400714	-0.53202	0.596677	-0.998573	0.572197	0.195822	0.131573	1.48832	0.141904	-0.0620555	0.4537	-0.547511	0.283883	-1.92865	0.0585094	-1.10391	0.00889005	-1.70204	1.31576	-1.29358	0.200767	-4.28088	0.876794	0.014161	1.30174	0.0108785	0.991357	-2.53721	2.56553	0.387713	0.493136	0.786219	0.434834	-0.578816	1.35424	-0.0956203	0.253986	-0.376479	0.707889	-0.593423	0.402182	-0.534838
k__Bacteria|p__Bacteroidetes|c__Bacteroidia|o__Bacteroidales|f__Rikenellaceae|g__Alistipes|s__Alistipes_shahii	1.97033	2.58232	0.763009	0.448448	-3.09092	7.03158	-0.309235	0.324397	-0.95326	0.344283	-0.945042	0.326572	-0.00637359	0.106514	-0.0598378	0.952484	-0.215138	0.202391	0.165284	0.229817	0.7192	0.474809	-0.285148	0.615717	1.02198	1.06517	0.959458	0.341179	-1.06571	3.10968	-0.669222	1.05382	-0.635042	0.527815	-2.73468	1.39623	-0.0294017	0.399217	-0.0736485	0.941535	-0.811852	0.753049	-0.0700939	0.205614	-0.340901	0.734369	-0.473089	0.332901	0.124177
k__Bacteria|p__Bacteroidetes|c__Bacteroidia|o__Bacteroidales|f__Tannerellaceae|g__Parabacteroides|s__Parabacteroides_distasonis	3.3845	2.24988	1.5043	0.137749	-1.02518	7.79418	0.204742	0.282635	0.724404	0.471633	-0.349213	0.758697	-0.0107039	0.0928021	-0.115341	0.90856	-0.192593	0.171185	0.445645	0.200231	2.22566	0.0298063	0.0531996	0.838091	0.972427	0.928043	1.04783	0.298921	-0.846503	2.79136	1.2229	0.918157	1.33191	0.187927	-0.576652	3.02246	-0.418609	0.347823	-1.20351	0.233505	-1.10033	0.263111	-0.193909	0.179143	-1.08242	0.283397	-0.545023	0.157206	0.0933616
k__Bacteria|p__Bacteroidetes|c__Bacteroidia|o__Bacteroidales|f__Tannerellaceae|g__Parabacteroides|s__Parabacteroides_merdae	0.590919	3.22236	0.183381	0.855118	-5.72479	6.90663	-0.588164	0.404801	-1.45297	0.151442	-1.38156	0.205231	0.144756	0.132915	1.08909	0.28047	-0.115752	0.405264	0.0057547	0.286778	0.0200667	0.984057	-0.556321	0.56783	1.39295	1.32918	1.04798	0.298851	-1.21219	3.99809	0.228902	1.31502	0.174068	0.862398	-2.34849	2.80629	0.238784	0.498165	0.479328	0.633448	-0.737601	1.21517	-0.0124948	0.256576	-0.0486981	0.961322	-0.515375	0.490385	-0.576192
k__Bacteria|p__Firmicutes|c__Bacilli|o__Lactobacillales|f__Lactobacillaceae|g__Lactobacillus|s__Lactobacillus_acidophilus	-4.34859	2.08706	-2.0836	0.0414648	-8.43915	-0.258027	0.488151	0.262182	1.86188	0.0675196	-0.025716	1.00202	-0.00237879	0.0860863	-0.0276326	0.978047	-0.171105	0.166347	-0.0228003	0.185741	-0.122753	0.902713	-0.386846	0.341245	-1.0589	0.860883	-1.23001	0.223494	-2.74619	0.628403	0.269451	0.851713	0.316364	0.752825	-1.39988	1.93878	-0.0981232	0.322652	-0.304115	0.762093	-0.730509	0.534263	0.094296	0.166179	0.567435	0.572536	-0.23141	0.420002	1.17955
k__Bacteria|p__Firmicutes|c__Bacilli|o__Lactobacillales|f__Lactobacillaceae|g__Lactobacillus|s__Lactobacillus_rogosae	0.00969975	2.34474	0.00413682	0.996713	-4.5859	4.6053	-0.273586	0.294552	-0.92882	0.356704	-0.850897	0.303725	-0.0554697	0.0967149	-0.573539	0.568424	-0.245027	0.134088	0.235682	0.208673	1.12943	0.263212	-0.17331	0.644674	-0.052731	0.967171	-0.0545209	0.956701	-1.94835	1.84289	-0.608534	0.956869	-0.635963	0.527219	-2.48396	1.2669	-0.22423	0.362488	-0.618586	0.53853	-0.934694	0.486233	0.10938	0.186697	0.58587	0.560161	-0.256539	0.475299	0.748491
k__Bacteria|p__Firmicutes|c__Bacilli|o__Lactobacillales|f__Streptococcaceae|g__Streptococcus|s__Streptococcus_parasanguinis	-2.98939	2.83441	-1.05468	0.295801	-8.54473	2.56595	0.439331	0.356066	1.23385	0.222071	-0.258545	1.13721	0.0787946	0.116913	0.673961	0.502925	-0.15035	0.307939	-0.175345	0.252252	-0.695116	0.489666	-0.66975	0.319061	-1.89806	1.16915	-1.62344	0.109737	-4.18956	0.393443	1.25833	1.1567	1.08786	0.281007	-1.00876	3.52542	-0.694335	0.43819	-1.58455	0.118325	-1.55317	0.164501	0.380007	0.225686	1.68378	0.0974196	-0.0623298	0.822344	1.1637
k__Bacteria|p__Firmicutes|c__Bacilli|o__Lactobacillales|f__Streptococcaceae|g__Streptococcus|s__Streptococcus_salivarius	1.48882	2.4582	0.605653	0.547029	-3.32917	6.30681	0.506642	0.308806	1.64065	0.106103	-0.098606	1.11189	0.0423533	0.101395	0.417706	0.677653	-0.156377	0.241084	-0.0935245	0.218771	-0.427499	0.670546	-0.522309	0.335259	-0.359766	1.01397	-0.354807	0.723978	-2.34712	1.62759	0.335196	1.00317	0.334135	0.739443	-1.63099	2.30138	-0.284266	0.38003	-0.748011	0.457375	-1.02911	0.460578	0.0888227	0.195731	0.453799	0.651611	-0.294803	0.472449	0.778168
k__Bacteria|p__Firmicutes|c__Bacilli|o__Lactobacillales|f__Streptococcaceae|g__Streptococcus|s__Streptococcus_thermophilus	3.91268	3.15436	1.2404	0.219656	-2.26976	10.0951	0.0472751	0.396259	0.119303	0.905434	-0.729379	0.823929	0.0284901	0.13011	0.218969	0.827417	-0.226521	0.283501	-0.893291	0.280727	-3.18206	0.00231683	-1.44351	-0.343076	-3.81151	1.30113	-2.92939	0.00479624	-6.36168	-1.26134	-1.16786	1.28727	-0.90724	0.367909	-3.69087	1.35514	0.0483935	0.487653	0.0992376	0.92128	-0.90739	1.00418	0.662647	0.251162	2.63832	0.0105976	0.170378	1.15492	-1.58253
k__Bacteria|p__Firmicutes|c__Clostridia|o__Clostridiales|f__Clostridiaceae|g__Clostridium|s__Clostridium_disporicum	-0.581199	2.06488	-0.281469	0.779319	-4.62828	3.46588	0.390749	0.259395	1.50639	0.137215	-0.117655	0.899154	-0.128792	0.0851713	-1.51216	0.135743	-0.295725	0.0381402	0.0984896	0.183767	0.535949	0.593975	-0.261686	0.458666	0.826918	0.851732	0.970866	0.335513	-0.842447	2.49628	0.0552865	0.84266	0.0656095	0.947907	-1.5963	1.70687	0.0476005	0.319223	0.149114	0.881964	-0.578064	0.673265	0.0195866	0.164413	0.11913	0.90557	-0.302657	0.34183	-0.497871
k__Bacteria|p__Firmicutes|c__Clostridia|o__Clostridiales|f__Clostridiaceae|g__Clostridium|s__Clostridium_sp_CAG_167	-2.79183	2.93411	-0.951508	0.345164	-8.54257	2.95892	0.091838	0.36859	0.24916	0.804088	-0.630585	0.814261	0.0489704	0.121025	0.40463	0.687188	-0.188234	0.286175	-0.0768628	0.261125	-0.294352	0.769505	-0.588659	0.434933	-0.682059	1.21028	-0.563556	0.575157	-3.05416	1.69004	0.307741	1.19739	0.257011	0.79805	-2.03909	2.65458	-0.116898	0.453603	-0.25771	0.797513	-1.00594	0.772147	0.0172975	0.233625	0.0740397	0.941225	-0.440598	0.475193	0.556779
k__Bacteria|p__Firmicutes|c__Clostridia|o__Clostridiales|f__Clostridiaceae|g__Clostridium|s__Clostridium_sp_CAG_253	-2.08904	2.6542	-0.78707	0.434339	-7.29118	3.1131	0.0741642	0.333428	0.22243	0.824735	-0.579342	0.72767	-0.012826	0.10948	-0.117154	0.907129	-0.227402	0.20175	0.467031	0.236215	1.97715	0.0526253	0.00405864	0.930003	-0.0466654	1.09482	-0.0426238	0.966143	-2.19248	2.09914	0.323164	1.08316	0.298353	0.766464	-1.79979	2.44612	-0.397013	0.41033	-0.967546	0.337155	-1.20125	0.407219	-0.0725651	0.211337	-0.343362	0.732527	-0.486779	0.341649	-0.349062
k__Bacteria|p__Firmicutes|c__Clostridia|o__Clostridiales|f__Clostridiaceae|g__Clostridium|s__Clostridium_sp_CAG_58	-3.99419	2.49967	-1.59789	0.115322	-8.89346	0.905076	0.403027	0.314015	1.28346	0.204265	-0.212431	1.01849	-0.0583795	0.103106	-0.56621	0.573363	-0.260463	0.143704	0.190082	0.222462	0.854446	0.396257	-0.245936	0.626099	-0.689649	1.03108	-0.668861	0.506149	-2.71053	1.33123	2.3962	1.0201	2.34899	0.0221354	0.396844	4.39555	0.325853	0.386441	0.843215	0.402457	-0.431557	1.08326	0.27239	0.199033	1.36857	0.176237	-0.117707	0.662488	0.628215
k__Bacteria|p__Firmicutes|c__Clostridia|o__Clostridiales|f__Clostridiales_unclassified|g__Lawsonibacter|s__Lawsonibacter_asaccharolyticus	-3.66917	1.93175	-1.8994	0.0623219	-7.45533	0.116993	-0.196583	0.242672	-0.810077	0.421098	-0.67221	0.279045	0.0704491	0.0796802	0.884148	0.380146	-0.0857212	0.226619	0.0814122	0.171919	0.47355	0.63754	-0.255543	0.418367	-0.478026	0.79682	-0.599917	0.550821	-2.03977	1.08371	1.12989	0.788333	1.43326	0.156974	-0.415217	2.67499	-0.171371	0.298642	-0.573835	0.568224	-0.756699	0.413956	0.0207726	0.153813	0.135051	0.893024	-0.280696	0.322241	0.172459
k__Bacteria|p__Firmicutes|c__Clostridia|o__Clostridiales|f__Clostridiales_unclassified|g__Monoglobus|s__Monoglobus_pectinilyticus	1.38044	2.51046	0.549875	0.584446	-3.53997	6.30085	0.239771	0.315371	0.760284	0.450062	-0.378344	0.857886	-0.23416	0.103551	-2.26131	0.0273781	-0.437115	-0.0312043	0.434778	0.223422	1.94599	0.0563438	-0.00312175	0.872677	0.221113	1.03553	0.213526	0.83164	-1.80849	2.25071	0.712445	1.0245	0.695408	0.489484	-1.29554	2.72043	0.107585	0.388108	0.277205	0.782576	-0.653093	0.868264	-0.155803	0.199892	-0.779437	0.438786	-0.547585	0.235978	-0.311447
k__Bacteria|p__Firmicutes|c__Clostridia|o__Clostridiales|f__Eubacteriaceae|g__Eubacterium|s__Eubacterium_eligens	6.57972	2.9317	2.24433	0.0285114	0.833689	12.3258	-0.491575	0.368288	-1.33476	0.186998	-1.21341	0.230256	0.061163	0.120926	0.505789	0.614858	-0.175847	0.298173	-0.153315	0.260911	-0.587614	0.558997	-0.664691	0.358061	-0.063225	1.20929	-0.0522829	0.958477	-2.43338	2.30693	-1.11432	1.1964	-0.931388	0.355386	-3.45923	1.23059	-0.081485	0.453231	-0.179787	0.857926	-0.969801	0.806831	-0.0213383	0.233433	-0.0914109	0.927471	-0.478859	0.436182	0.452957
k__Bacteria|p__Firmicutes|c__Clostridia|o__Clostridiales|f__Eubacteriaceae|g__Eubacterium|s__Eubacterium_hallii	5.16684	1.87537	2.7551	0.00775699	1.49118	8.8425	0.0130736	0.235589	0.0554931	0.95593	-0.448672	0.474819	0.0135461	0.0773547	0.175117	0.861577	-0.138066	0.165158	0.203674	0.166901	1.22033	0.227116	-0.123446	0.530795	-0.284046	0.773564	-0.367192	0.714768	-1.8002	1.23211	0.636551	0.765325	0.831741	0.408853	-0.863457	2.13656	0.370622	0.289926	1.27833	0.206055	-0.197622	0.938866	0.063957	0.149324	0.42831	0.669959	-0.228713	0.356627	0.39597
k__Bacteria|p__Firmicutes|c__Clostridia|o__Clostridiales|f__Eubacteriaceae|g__Eubacterium|s__Eubacterium_ramulus	0.416689	2.83886	0.14678	0.883797	-5.14737	5.98075	0.282678	0.356625	0.792649	0.431105	-0.416293	0.98165	0.121835	0.117096	1.04047	0.302295	-0.107669	0.35134	-0.154103	0.252648	-0.609951	0.544198	-0.649285	0.341079	-0.478183	1.17099	-0.408358	0.684464	-2.77328	1.81691	-0.310238	1.15852	-0.267789	0.78978	-2.58089	1.96041	0.00585677	0.438877	0.0133449	0.989397	-0.854327	0.866041	-0.268301	0.22604	-1.18696	0.239922	-0.711332	0.17473	0.525056
k__Bacteria|p__Firmicutes|c__Clostridia|o__Clostridiales|f__Eubacteriaceae|g__Eubacterium|s__Eubacterium_sp_CAG_180	-2.52203	2.94932	-0.855124	0.395884	-8.3026	3.25853	0.663961	0.370501	1.79206	0.0781656	-0.0622082	1.39013	-0.0629473	0.121653	-0.517435	0.606755	-0.301382	0.175487	0.030291	0.262479	0.115403	0.908511	-0.484158	0.54474	5.11453	1.21655	4.20411	8.86036e-05	2.73013	7.49893	-0.74935	1.20359	-0.622593	0.535911	-3.10835	1.60965	-0.0284755	0.455954	-0.0624526	0.95041	-0.92213	0.865179	-0.453308	0.234836	-1.93032	0.0582977	-0.913578	0.00696157	-0.542925
k__Bacteria|p__Firmicutes|c__Clostridia|o__Clostridiales|f__Eubacteriaceae|g__Eubacterium|s__Eubacterium_sp_CAG_251	-4.2302	3.50507	-1.20688	0.232215	-11.1	2.63961	-0.832346	0.440316	-1.89034	0.063545	-1.69535	0.0306567	0.1871	0.144576	1.29413	0.200579	-0.0962632	0.470464	0.215006	0.311939	0.689259	0.493318	-0.396382	0.826395	0.324255	1.44579	0.224275	0.823305	-2.50944	3.15795	0.653079	1.43039	0.456574	0.649626	-2.15044	3.45659	0.396071	0.541871	0.730932	0.467665	-0.665977	1.45812	-0.0886552	0.279086	-0.317662	0.751844	-0.635655	0.458344	0.0639665
k__Bacteria|p__Firmicutes|c__Clostridia|o__Clostridiales|f__Eubacteriaceae|g__Eubacterium|s__Eubacterium_sp_CAG_274	-3.53454	2.80164	-1.2616	0.211976	-9.02566	1.95657	0.541262	0.351949	1.5379	0.129331	-0.148546	1.23107	0.0335525	0.115561	0.290344	0.772554	-0.192943	0.260048	0.091567	0.249336	0.367243	0.71473	-0.397123	0.580257	-0.0840058	1.15564	-0.0726922	0.942293	-2.34901	2.181	0.0661133	1.14333	0.0578253	0.95408	-2.17477	2.30699	-0.153582	0.433124	-0.354592	0.724138	-1.00249	0.695325	-0.138456	0.223077	-0.620663	0.537172	-0.575678	0.298767	-0.512054
k__Bacteria|p__Firmicutes|c__Clostridia|o__Clostridiales|f__Eubacteriaceae|g__Eubacterium|s__Eubacterium_sp_CAG_38	-6.79828	3.06362	-2.21904	0.0302773	-12.8029	-0.793706	0.0672205	0.384859	0.174663	0.861933	-0.68709	0.821531	0.180251	0.126367	1.42641	0.158932	-0.0674233	0.427926	0.590019	0.272651	2.16401	0.0344549	0.0556329	1.1244	0.125747	1.2637	0.0995074	0.921067	-2.35106	2.60255	1.00597	1.25024	0.804619	0.424216	-1.44446	3.45639	0.429927	0.473624	0.907738	0.367648	-0.49836	1.35821	0.118066	0.243936	0.484002	0.630146	-0.360041	0.596172	0.190244
k__Bacteria|p__Firmicutes|c__Clostridia|o__Clostridiales|f__Eubacteriaceae|g__Eubacterium|s__Eubacterium_ventriosum	0.438835	2.90208	0.151214	0.880314	-5.24913	6.12681	0.096494	0.364567	0.264681	0.792162	-0.618043	0.811031	0.131305	0.119704	1.09692	0.277061	-0.10331	0.365921	-0.846422	0.258275	-3.27722	0.00174582	-1.35263	-0.340213	1.24329	1.19707	1.03862	0.303151	-1.10292	3.5895	0.857384	1.18432	0.723949	0.47191	-1.46383	3.1786	0.382	0.448651	0.851442	0.39791	-0.49734	1.26134	-0.065225	0.231074	-0.282268	0.778709	-0.518122	0.387672	-0.477557
k__Bacteria|p__Firmicutes|c__Clostridia|o__Clostridiales|f__Lachnospiraceae|g__Anaerostipes|s__Anaerostipes_hadrus	9.09445	1.36691	6.65329	9.73374e-09	6.41535	11.7735	0.158788	0.171715	0.924718	0.358817	-0.177767	0.495343	-0.088228	0.0563819	-1.56483	0.122882	-0.198734	0.0222784	0.0712447	0.12165	0.585652	0.560306	-0.167185	0.309675	-0.919524	0.563832	-1.63085	0.108161	-2.02461	0.185566	-0.319867	0.557826	-0.573417	0.568505	-1.41319	0.773451	0.490173	0.21132	2.31958	0.0237846	0.0759938	0.904351	0.0979673	0.108838	0.900116	0.371657	-0.115352	0.311287	-0.056535
k__Bacteria|p__Firmicutes|c__Clostridia|o__Clostridiales|f__Lachnospiraceae|g__Blautia|s__Blautia_obeum	5.38376	2.17061	2.4803	0.0159504	1.12945	9.63808	-0.00146466	0.272677	-0.0053714	0.995732	-0.535903	0.532973	-0.011008	0.0895325	-0.122949	0.902558	-0.186488	0.164473	-0.0567995	0.193176	-0.294029	0.76975	-0.435418	0.321819	-0.63967	0.895346	-0.714439	0.477726	-2.39452	1.11518	0.702903	0.885809	0.793516	0.430604	-1.03325	2.43906	-0.02347	0.335569	-0.0699409	0.944473	-0.681172	0.634232	0.0486231	0.172832	0.281332	0.779424	-0.290121	0.387367	0.189272
k__Bacteria|p__Firmicutes|c__Clostridia|o__Clostridiales|f__Lachnospiraceae|g__Blautia|s__Blautia_sp_CAG_257	-1.15764	2.00126	-0.578454	0.565123	-5.08003	2.76476	0.136801	0.251403	0.54415	0.588355	-0.35594	0.629542	-0.0912444	0.0825472	-1.10536	0.273416	-0.253034	0.0705451	-0.11734	0.178105	-0.658827	0.512527	-0.466419	0.231739	-0.895084	0.825491	-1.08431	0.282567	-2.51302	0.722848	1.05993	0.816698	1.29782	0.199315	-0.540769	2.66063	0.0866266	0.309387	0.279994	0.780445	-0.519762	0.693015	0.111861	0.159348	0.701994	0.485397	-0.200454	0.424176	-0.198553
k__Bacteria|p__Firmicutes|c__Clostridia|o__Clostridiales|f__Lachnospiraceae|g__Blautia|s__Blautia_wexlerae	7.44827	2.11759	3.51733	0.000837473	3.29786	11.5987	-0.102966	0.266017	-0.387066	0.700077	-0.62435	0.418418	-0.0746668	0.0873457	-0.854842	0.396039	-0.245861	0.0965276	0.0539754	0.188458	0.286406	0.775554	-0.315396	0.423347	0.472632	0.873477	0.541093	0.590447	-1.23935	2.18462	-0.85149	0.864173	-0.985324	0.328422	-2.54524	0.842258	0.170803	0.327372	0.521741	0.603772	-0.470834	0.812441	-0.12682	0.16861	-0.752145	0.454904	-0.45729	0.203651	0.198052
k__Bacteria|p__Firmicutes|c__Clostridia|o__Clostridiales|f__Lachnospiraceae|g__Blautia|s__Ruminococcus_gnavus	0.397513	2.79763	0.142089	0.887485	-5.08574	5.88076	0.655964	0.351445	1.86648	0.0668639	-0.0328562	1.34478	-0.266503	0.115396	-2.30948	0.0243758	-0.492675	-0.0403323	0.21826	0.248979	0.876619	0.38419	-0.26973	0.706249	-0.844571	1.15398	-0.731875	0.467094	-3.10633	1.41719	1.02975	1.14169	0.901951	0.370689	-1.20792	3.26742	0.438885	0.432503	1.01475	0.314297	-0.408806	1.28658	0.348747	0.222757	1.56559	0.122704	-0.0878497	0.785343	0.0984347
k__Bacteria|p__Firmicutes|c__Clostridia|o__Clostridiales|f__Lachnospiraceae|g__Blautia|s__Ruminococcus_torques	6.26522	1.88238	3.32834	0.00149666	2.57581	9.95462	0.374224	0.23647	1.58254	0.118783	-0.0892482	0.837696	0.0357194	0.0776439	0.460041	0.64715	-0.11646	0.187899	-0.129678	0.167525	-0.774082	0.441922	-0.458022	0.198665	0.705645	0.776457	0.908801	0.367091	-0.816183	2.22747	-1.94034	0.768186	-2.52587	0.0141993	-3.44595	-0.43472	0.139949	0.29101	0.480907	0.632332	-0.43042	0.710317	-0.181007	0.149882	-1.20766	0.231918	-0.47477	0.112757	-0.247385
k__Bacteria|p__Firmicutes|c__Clostridia|o__Clostridiales|f__Lachnospiraceae|g__Coprococcus|s__Coprococcus_catus	-0.441496	2.56425	-0.172174	0.86388	-5.46733	4.58433	0.299448	0.322127	0.929595	0.356306	-0.33191	0.930805	0.155195	0.105769	1.4673	0.147518	-0.0521089	0.362498	0.033103	0.228209	0.145056	0.885153	-0.414178	0.480384	1.71369	1.05772	1.62018	0.110439	-0.359397	3.78677	-1.04498	1.04645	-0.998594	0.322002	-3.09598	1.00602	0.232429	0.396423	0.586315	0.559863	-0.544547	1.0094	-0.314532	0.204175	-1.5405	0.128696	-0.714707	0.0856434	0.448395
k__Bacteria|p__Firmicutes|c__Clostridia|o__Clostridiales|f__Lachnospiraceae|g__Coprococcus|s__Coprococcus_comes	2.52653	2.48147	1.01816	0.312691	-2.33706	7.39012	0.157333	0.311729	0.504711	0.61561	-0.453644	0.76831	0.0885882	0.102355	0.865502	0.390211	-0.112023	0.2892	-0.100565	0.220842	-0.455373	0.650485	-0.533408	0.332277	1.28964	1.02357	1.25994	0.212569	-0.716523	3.2958	0.770791	1.01267	0.761149	0.449549	-1.214	2.75558	0.148277	0.383626	0.386514	0.700483	-0.603617	0.900171	-0.177402	0.197584	-0.897857	0.372851	-0.564659	0.209855	0.778897
k__Bacteria|p__Firmicutes|c__Clostridia|o__Clostridiales|f__Lachnospiraceae|g__Coprococcus|s__Coprococcus_eutactus	2.96525	4.77574	0.620899	0.537018	-6.39503	12.3255	-0.0975373	0.599941	-0.162578	0.871397	-1.2734	1.07833	0.115096	0.196988	0.584281	0.561222	-0.270993	0.501186	-0.563459	0.425024	-1.32571	0.189961	-1.39649	0.269573	3.92109	1.96993	1.99048	0.0510997	0.0601066	7.78208	-2.31779	1.94894	-1.18925	0.239025	-6.13764	1.50207	-0.184062	0.738313	-0.249301	0.80398	-1.63113	1.263	-0.524541	0.380262	-1.37942	0.172885	-1.26984	0.220759	-0.507108
k__Bacteria|p__Firmicutes|c__Clostridia|o__Clostridiales|f__Lachnospiraceae|g__Dorea|s__Dorea_formicigenerans	2.80832	1.68009	1.67152	0.0998264	-0.484607	6.10124	0.104875	0.211058	0.4969	0.621076	-0.308791	0.51854	0.119569	0.0692999	1.72538	0.0896058	-0.0162564	0.255394	0.150174	0.149522	1.00436	0.31924	-0.142885	0.443232	0.295967	0.693015	0.427072	0.670856	-1.06232	1.65425	-0.936843	0.685633	-1.36639	0.176915	-2.28066	0.406973	0.170868	0.259737	0.657853	0.513149	-0.338206	0.679943	-0.104713	0.133775	-0.782751	0.436852	-0.366907	0.157482	-0.032521
k__Bacteria|p__Firmicutes|c__Clostridia|o__Clostridiales|f__Lachnospiraceae|g__Dorea|s__Dorea_longicatena	5.56772	1.40229	3.97046	0.000194523	2.81929	8.31614	0.129741	0.176159	0.7365	0.464296	-0.215524	0.475005	0.0908143	0.057841	1.57007	0.121658	-0.0225519	0.204181	0.0131546	0.124798	0.105406	0.916405	-0.231446	0.257755	-0.294209	0.578423	-0.50864	0.61287	-1.4279	0.839479	-1.18947	0.572262	-2.07854	0.0419439	-2.31108	-0.0678585	0.218326	0.216788	1.00709	0.317934	-0.206571	0.643223	-0.0188967	0.111655	-0.169242	0.866176	-0.237737	0.199943	-0.0793365
k__Bacteria|p__Firmicutes|c__Clostridia|o__Clostridiales|f__Lachnospiraceae|g__Eisenbergiella|s__Eisenbergiella_tayi	-1.05084	1.53667	-0.683838	0.49671	-4.06266	1.96099	0.136555	0.193041	0.707391	0.482062	-0.241798	0.514909	-0.0983084	0.0633842	-1.55099	0.126162	-0.222539	0.0259223	-0.103798	0.136759	-0.758988	0.450831	-0.37184	0.164244	0.60528	0.633857	0.954916	0.343452	-0.637056	1.84762	1.16155	0.627105	1.85223	0.0689132	-0.0675575	2.39065	0.013776	0.237564	0.0579884	0.953951	-0.451842	0.479394	-0.187116	0.122356	-1.52928	0.131451	-0.426928	0.052697	-0.221217
k__Bacteria|p__Firmicutes|c__Clostridia|o__Clostridiales|f__Lachnospiraceae|g__Fusicatenibacter|s__Fusicatenibacter_saccharivorans	8.48582	1.51894	5.58666	5.94965e-07	5.50875	11.4629	0.057575	0.190813	0.301734	0.763898	-0.316412	0.431562	-0.0283877	0.0626528	-0.453096	0.652114	-0.151185	0.0944095	0.140769	0.13518	1.04134	0.301896	-0.12418	0.405718	-1.54407	0.626542	-2.46443	0.0166046	-2.77207	-0.316069	-0.169995	0.619869	-0.274243	0.78484	-1.38491	1.04493	0.112767	0.234823	0.480219	0.632818	-0.347478	0.573011	0.255639	0.120944	2.1137	0.0387072	0.0185936	0.492684	0.231668
k__Bacteria|p__Firmicutes|c__Clostridia|o__Clostridiales|f__Lachnospiraceae|g__Lachnoclostridium|s__Clostridium_bolteae	-1.36135	1.7902	-0.76045	0.449964	-4.87008	2.14737	0.157454	0.224889	0.700139	0.486547	-0.283321	0.598228	-0.121689	0.0738414	-1.64797	0.104586	-0.266415	0.0230378	0.0756128	0.159321	0.474594	0.636799	-0.236651	0.387876	-0.540036	0.738431	-0.731329	0.467425	-1.98733	0.907262	1.32192	0.730565	1.80945	0.0753903	-0.109957	2.75381	0.233022	0.276758	0.841972	0.403147	-0.309413	0.775458	0.0385994	0.142542	0.270793	0.787479	-0.240778	0.317977	-0.178062
k__Bacteria|p__Firmicutes|c__Clostridia|o__Clostridiales|f__Lachnospiraceae|g__Lachnospiraceae_unclassified|s__Eubacterium_rectale	0.418078	3.34199	0.125099	0.900864	-6.1321	6.96826	0.496342	0.41983	1.18225	0.241772	-0.326508	1.31919	0.234383	0.137849	1.70028	0.0942565	-0.035797	0.504562	0.425849	0.297425	1.43179	0.157394	-0.157093	1.00879	-1.07639	1.37852	-0.78083	0.437972	-3.77825	1.62547	-1.03775	1.36384	-0.7609	0.449697	-3.71083	1.63533	0.134465	0.51666	0.260259	0.795555	-0.87817	1.1471	0.119174	0.266102	0.447852	0.655873	-0.402376	0.640724	-0.0524164
k__Bacteria|p__Firmicutes|c__Clostridia|o__Clostridiales|f__Lachnospiraceae|g__Lachnospira|s__Lachnospira_pectinoschiza	0.330513	3.99916	0.0826458	0.934408	-7.50769	8.16872	-0.213329	0.502384	-0.424634	0.672623	-1.19798	0.771326	0.172721	0.164956	1.04707	0.299267	-0.150587	0.496028	-0.232422	0.355911	-0.653034	0.516229	-0.929994	0.46515	0.421015	1.6496	0.255223	0.799423	-2.81213	3.65417	0.848546	1.63203	0.519934	0.605022	-2.35016	4.04726	-0.89976	0.618256	-1.45532	0.150793	-2.11152	0.311999	-0.0264099	0.318428	-0.0829385	0.934177	-0.650517	0.597697	1.11559
k__Bacteria|p__Firmicutes|c__Clostridia|o__Clostridiales|f__Lachnospiraceae|g__Roseburia|s__Roseburia_faecis	8.5929	3.82346	2.24742	0.0283025	1.09907	16.0867	-0.770123	0.480312	-1.60338	0.114103	-1.71152	0.171272	0.085076	0.157709	0.539451	0.591572	-0.224027	0.394179	-0.224813	0.340274	-0.660682	0.511345	-0.891738	0.442112	-0.394098	1.57712	-0.249884	0.803531	-3.4852	2.69701	-0.969096	1.56032	-0.621087	0.536895	-4.02727	2.08908	-1.38719	0.591093	-2.34683	0.022253	-2.54571	-0.228673	0.112301	0.304438	0.368878	0.713517	-0.484387	0.708988	1.15494
k__Bacteria|p__Firmicutes|c__Clostridia|o__Clostridiales|f__Lachnospiraceae|g__Roseburia|s__Roseburia_hominis	1.46427	2.71346	0.539632	0.591448	-3.85402	6.78256	0.126266	0.340872	0.370421	0.712374	-0.541831	0.794363	0.00730909	0.111924	0.065304	0.948149	-0.212058	0.226676	0.691859	0.241489	2.86498	0.00574067	0.21855	1.16517	0.486835	1.11927	0.434959	0.665153	-1.70689	2.68056	-0.825999	1.10734	-0.745928	0.458623	-2.99635	1.34435	-0.751013	0.419492	-1.79029	0.0784526	-1.5732	0.071176	-0.0845284	0.216056	-0.391234	0.697011	-0.50799	0.338934	0.881353
k__Bacteria|p__Firmicutes|c__Clostridia|o__Clostridiales|f__Lachnospiraceae|g__Roseburia|s__Roseburia_intestinalis	-7.10358	3.76157	-1.88846	0.0638014	-14.4761	0.268969	1.28515	0.472538	2.71967	0.00853473	0.35899	2.21131	0.14817	0.155156	0.954972	0.343424	-0.15593	0.45227	0.769901	0.334767	2.29981	0.0249535	0.113771	1.42603	1.33373	1.5516	0.859585	0.39344	-1.70734	4.3748	-0.29274	1.53507	-0.190702	0.849403	-3.30142	2.71594	0.122119	0.581526	0.209997	0.834381	-1.01765	1.26189	-0.0699915	0.29951	-0.233686	0.816024	-0.657021	0.517038	-0.400284
k__Bacteria|p__Firmicutes|c__Clostridia|o__Clostridiales|f__Lachnospiraceae|g__Roseburia|s__Roseburia_inulinivorans	1.68764	3.36545	0.501461	0.617881	-4.90852	8.28381	0.172244	0.422777	0.407412	0.685156	-0.656383	1.00087	0.125725	0.138817	0.905686	0.368725	-0.146352	0.397801	-0.138392	0.299513	-0.462057	0.645712	-0.725427	0.448643	0.3591	1.3882	0.25868	0.796768	-2.36173	3.07992	-1.26954	1.37341	-0.92437	0.358997	-3.96139	1.4223	-0.285795	0.520287	-0.549303	0.584836	-1.30554	0.733949	0.0633045	0.26797	0.236238	0.814053	-0.461906	0.588515	0.0969084
k__Bacteria|p__Firmicutes|c__Clostridia|o__Clostridiales|f__Lachnospiraceae|g__Roseburia|s__Roseburia_sp_CAG_182	-0.853898	1.91778	-0.445254	0.657739	-4.61267	2.90488	0.418293	0.240916	1.73626	0.08765	-0.0538933	0.89048	-0.166343	0.0791038	-2.10284	0.0396831	-0.321383	-0.011302	0.121603	0.170675	0.712479	0.47893	-0.212915	0.45612	0.93268	0.791056	1.17903	0.24304	-0.617762	2.48312	1.74393	0.78263	2.2283	0.0296201	0.210006	3.27786	-0.361658	0.296481	-1.21983	0.227301	-0.942751	0.219435	-0.0610578	0.1527	-0.399854	0.690684	-0.360345	0.23823	0.0514417
k__Bacteria|p__Firmicutes|c__Clostridia|o__Clostridiales|f__Lachnospiraceae|g__Roseburia|s__Roseburia_sp_CAG_309	-3.90933	1.52524	-2.5631	0.0128997	-6.89874	-0.919925	-0.274357	0.191604	-1.4319	0.157363	-0.649894	0.10118	0.0699288	0.0629124	1.11153	0.270776	-0.0533773	0.193235	0.0791525	0.135741	0.583116	0.562001	-0.186894	0.345199	-0.438043	0.629139	-0.696258	0.488956	-1.67113	0.795046	-0.733167	0.622437	-1.1779	0.243489	-1.95312	0.486788	0.233114	0.235796	0.988626	0.326817	-0.229038	0.695266	0.0464133	0.121445	0.382175	0.703682	-0.191615	0.284441	0.224171
k__Bacteria|p__Firmicutes|c__Clostridia|o__Clostridiales|f__Lachnospiraceae|g__Roseburia|s__Roseburia_sp_CAG_471	-3.90306	1.2138	-3.21558	0.00209818	-6.28205	-1.52406	0.240581	0.15248	1.57778	0.119873	-0.0582748	0.539437	-0.00659477	0.0500662	-0.131721	0.895646	-0.104723	0.0915333	0.0451803	0.108024	0.418245	0.677261	-0.166542	0.256903	-0.440307	0.500674	-0.879429	0.382677	-1.42161	0.540996	0.129745	0.495341	0.261931	0.794272	-0.841105	1.1006	0.26671	0.187649	1.42133	0.160399	-0.101075	0.634494	0.0102524	0.0966469	0.106081	0.915872	-0.179172	0.199677	-0.11241
k__Bacteria|p__Firmicutes|c__Clostridia|o__Clostridiales|f__Lachnospiraceae|g__Sellimonas|s__Sellimonas_intestinalis	-1.97678	1.21127	-1.63199	0.107921	-4.35082	0.397271	0.114794	0.152163	0.754414	0.453551	-0.18344	0.413028	-0.0963788	0.049962	-1.92904	0.0584596	-0.194303	0.00154498	0.0629959	0.107799	0.584385	0.561153	-0.148286	0.274278	-1.3782	0.499632	-2.75844	0.00768724	-2.35747	-0.398944	1.30231	0.49431	2.63459	0.0107023	0.333476	2.27114	0.119245	0.187258	0.636793	0.526682	-0.247774	0.486264	0.2288	0.0964458	2.37232	0.0209004	0.03977	0.417831	-0.158153
k__Bacteria|p__Firmicutes|c__Clostridia|o__Clostridiales|f__Oscillospiraceae|g__Oscillibacter|s__Oscillibacter_sp_57_20	4.02361	3.06379	1.31328	0.194089	-1.9813	10.0285	0.0356689	0.384881	0.0926752	0.92647	-0.718684	0.790022	-0.0115056	0.126374	-0.0910442	0.927761	-0.259194	0.236183	-0.120469	0.272666	-0.441818	0.660209	-0.654885	0.413947	1.68276	1.26377	1.33154	0.188048	-0.794184	4.1597	-0.118477	1.25031	-0.0947583	0.924823	-2.56904	2.33208	-0.197359	0.473651	-0.416676	0.678403	-1.1257	0.73098	-0.363835	0.24395	-1.49143	0.141088	-0.841968	0.114299	-0.828005
k__Bacteria|p__Firmicutes|c__Clostridia|o__Clostridiales|f__Oscillospiraceae|g__Oscillibacter|s__Oscillibacter_sp_CAG_241	9.34404	3.24972	2.87534	0.0055779	2.97471	15.7134	-0.810838	0.408238	-1.98619	0.0515861	-1.61097	-0.0107062	-0.229023	0.134043	-1.70857	0.0926986	-0.491743	0.033697	-0.0119871	0.289213	-0.0414471	0.967077	-0.578835	0.55486	0.703776	1.34046	0.525025	0.601501	-1.92348	3.33103	-0.0476654	1.32618	-0.0359417	0.971448	-2.64694	2.55161	0.361568	0.502395	0.71969	0.47451	-0.623107	1.34624	-0.355741	0.258754	-1.37482	0.1743	-0.86289	0.151409	-0.923721
k__Bacteria|p__Firmicutes|c__Clostridia|o__Clostridiales|f__Peptostreptococcaceae|g__Intestinibacter|s__Intestinibacter_bartlettii	1.94756	3.20695	0.607292	0.545949	-4.33796	8.23307	-0.0330384	0.402866	-0.0820086	0.934913	-0.822641	0.756564	-0.017515	0.132279	-0.132409	0.895104	-0.276778	0.241748	0.0186224	0.285407	0.0652486	0.948193	-0.540766	0.578011	1.57008	1.32282	1.18692	0.239938	-1.0226	4.16277	0.628684	1.30873	0.480376	0.632707	-1.93638	3.19375	-0.482696	0.495784	-0.973603	0.334163	-1.45441	0.489021	-0.227875	0.255349	-0.892406	0.37574	-0.728351	0.2726	0.0884609
k__Bacteria|p__Firmicutes|c__Clostridia|o__Clostridiales|f__Peptostreptococcaceae|g__Romboutsia|s__Romboutsia_ilealis	-1.35064	1.02523	-1.3174	0.192714	-3.36006	0.658781	0.0962577	0.128792	0.747387	0.457749	-0.156171	0.348686	-0.0777056	0.0422884	-1.83751	0.071087	-0.160589	0.0051782	-0.04383	0.091242	-0.480371	0.63271	-0.222661	0.135001	0.325957	0.422894	0.770778	0.443863	-0.5029	1.15481	-0.505809	0.418389	-1.20894	0.231427	-1.32584	0.314219	0.140554	0.158497	0.88679	0.378733	-0.170095	0.451203	0.0179127	0.0816328	0.219431	0.827059	-0.142085	0.17791	-0.27981
k__Bacteria|p__Firmicutes|c__Clostridia|o__Clostridiales|f__Ruminococcaceae|g__Agathobaculum|s__Agathobaculum_butyriciproducens	2.12052	2.05729	1.03074	0.306801	-1.91169	6.15273	0.149853	0.258442	0.579832	0.564199	-0.356684	0.656389	0.0803085	0.0848582	0.946384	0.347749	-0.0860106	0.246628	0.056832	0.183091	0.310403	0.75733	-0.30202	0.415684	-0.898198	0.848602	-1.05844	0.294095	-2.56143	0.765031	0.122891	0.839563	0.146375	0.884116	-1.52262	1.7684	0.0173386	0.318049	0.0545156	0.956705	-0.606026	0.640704	0.147857	0.163809	0.90262	0.370337	-0.173202	0.468916	0.334165
k__Bacteria|p__Firmicutes|c__Clostridia|o__Clostridiales|f__Ruminococcaceae|g__Anaeromassilibacillus|s__Anaeromassilibacillus_sp_An250	-2.8501	1.55808	-1.82924	0.0723337	-5.90388	0.203676	0.0283861	0.19573	0.145027	0.885176	-0.355237	0.41201	0.01439	0.0642671	0.22391	0.823588	-0.111571	0.140351	-0.0187587	0.138663	-0.135282	0.892842	-0.290534	0.253017	-1.21988	0.642686	-1.89809	0.0624976	-2.47952	0.0397653	0.826142	0.63584	1.29929	0.198814	-0.420081	2.07237	-0.105419	0.240873	-0.437653	0.663209	-0.577522	0.366684	0.119321	0.12406	0.961798	0.340012	-0.123832	0.362474	-0.338864
k__Bacteria|p__Firmicutes|c__Clostridia|o__Clostridiales|f__Ruminococcaceae|g__Anaerotruncus|s__Anaerotruncus_colihominis	-0.418397	1.3327	-0.313948	0.75465	-3.03044	2.19364	0.0805165	0.167417	0.480934	0.632312	-0.247614	0.408647	-0.0969782	0.0549706	-1.76418	0.0827915	-0.204719	0.0107622	-0.064861	0.118605	-0.546864	0.5865	-0.297323	0.167601	-1.06838	0.549719	-1.9435	0.0566512	-2.14581	0.00905283	0.270216	0.543863	0.496845	0.621114	-0.795737	1.33617	-0.0896716	0.20603	-0.435235	0.664954	-0.493483	0.31414	0.093927	0.106114	0.88515	0.37961	-0.114053	0.301907	-0.278203
k__Bacteria|p__Firmicutes|c__Clostridia|o__Clostridiales|f__Ruminococcaceae|g__Faecalibacterium|s__Faecalibacterium_prausnitzii	7.80872	0.97803	7.98413	5.2155e-11	5.89181	9.72562	0.202814	0.122863	1.65074	0.104018	-0.0379925	0.44362	0.0686183	0.0403414	1.70094	0.0941322	-0.0104494	0.147686	0.0730714	0.0870412	0.839504	0.404519	-0.0975262	0.243669	-0.0877482	0.403424	-0.217509	0.82855	-0.878444	0.702948	-0.0214686	0.399127	-0.0537889	0.957282	-0.803742	0.760805	-0.194145	0.1512	-1.28403	0.204069	-0.490491	0.102202	-0.00748278	0.0778744	-0.0960878	0.923771	-0.160114	0.145148	0.306403
k__Bacteria|p__Firmicutes|c__Clostridia|o__Clostridiales|f__Ruminococcaceae|g__Flavonifractor|s__Flavonifractor_plautii	0.100507	2.83246	0.0354839	0.971812	-5.45102	5.65203	-0.272085	0.355821	-0.764668	0.447466	-0.969481	0.425312	-0.0804238	0.116832	-0.688369	0.493873	-0.309411	0.148563	0.203154	0.252079	0.805915	0.423475	-0.290912	0.69722	-1.37803	1.16835	-1.17947	0.242868	-3.66796	0.911894	2.63666	1.15591	2.28104	0.0261109	0.371131	4.9022	0.15471	0.437889	0.35331	0.725095	-0.703535	1.01296	0.191947	0.225531	0.851091	0.398103	-0.250085	0.63398	0.335074
k__Bacteria|p__Firmicutes|c__Clostridia|o__Clostridiales|f__Ruminococcaceae|g__Gemmiger|s__Gemmiger_formicilis	2.70575	2.39781	1.12843	0.263631	-1.99386	7.40537	0.0368544	0.301218	0.122351	0.90303	-0.553523	0.627232	0.0844748	0.0989038	0.85411	0.396441	-0.109373	0.278323	-0.42865	0.213396	-2.00871	0.0490747	-0.846899	-0.0104015	0.499791	0.989061	0.505319	0.615186	-1.43873	2.43832	-1.2516	0.978526	-1.27907	0.205798	-3.16948	0.666274	0.0168383	0.370692	0.045424	0.96392	-0.709705	0.743382	-0.0649008	0.190922	-0.339933	0.735094	-0.439101	0.3093	0.711835
k__Bacteria|p__Firmicutes|c__Clostridia|o__Clostridiales|f__Ruminococcaceae|g__Ruminococcaceae_unclassified|s__Clostridium_leptum	1.38532	2.29809	0.602814	0.548904	-3.11885	5.88948	-0.349393	0.288691	-1.21027	0.230923	-0.915218	0.216431	-0.144505	0.0947906	-1.52447	0.132645	-0.330292	0.0412808	0.226354	0.204521	1.10675	0.272821	-0.174501	0.627208	-2.85353	0.947928	-3.01028	0.00381417	-4.71144	-0.995628	1.67506	0.937831	1.78611	0.0791353	-0.16305	3.51318	-0.235524	0.355276	-0.662933	0.509912	-0.931852	0.460804	0.603789	0.182982	3.29972	0.00163169	0.245151	0.962428	0.130828
k__Bacteria|p__Firmicutes|c__Clostridia|o__Clostridiales|f__Ruminococcaceae|g__Ruminococcaceae_unclassified|s__Eubacterium_siraeum	3.75718	3.9189	0.958732	0.341541	-3.92373	11.4381	-0.55873	0.492303	-1.13493	0.260917	-1.52363	0.406165	-0.0591889	0.161646	-0.366165	0.71553	-0.376008	0.25763	0.69044	0.348768	1.97965	0.0523355	0.0068666	1.37401	0.319488	1.61649	0.197643	0.843993	-2.84878	3.48776	-0.232175	1.59927	-0.145175	0.885059	-3.36669	2.90234	-0.095805	0.605849	-0.158134	0.874883	-1.28325	1.09164	-0.212037	0.312038	-0.679526	0.499418	-0.82362	0.399545	-1.48932
k__Bacteria|p__Firmicutes|c__Clostridia|o__Clostridiales|f__Ruminococcaceae|g__Ruminococcus|s__Ruminococcus_bicirculans	6.74661	4.01262	1.68135	0.0978944	-1.11799	14.6112	-0.45097	0.504076	-0.894647	0.374551	-1.43894	0.537001	-0.0141288	0.165511	-0.0853645	0.932256	-0.338525	0.310267	-0.32506	0.357109	-0.910254	0.366331	-1.02498	0.374861	-0.433501	1.65515	-0.26191	0.794288	-3.67754	2.81054	-2.1576	1.63752	-1.3176	0.192645	-5.36709	1.05188	-0.00259631	0.620338	-0.00418532	0.996674	-1.21844	1.21324	0.252429	0.3195	0.790075	0.432595	-0.37378	0.878637	0.908897
k__Bacteria|p__Firmicutes|c__Clostridia|o__Clostridiales|f__Ruminococcaceae|g__Ruminococcus|s__Ruminococcus_bromii	8.92632	4.79615	1.86114	0.0676249	-0.473952	18.3266	-0.169633	0.602504	-0.281546	0.77926	-1.35052	1.01125	-0.0622911	0.19783	-0.314872	0.753951	-0.45003	0.325448	-0.137097	0.42684	-0.321191	0.749182	-0.973688	0.699494	4.87851	1.97834	2.46596	0.0165405	1.00103	8.75599	-3.67752	1.95727	-1.8789	0.0651175	-7.5137	0.158655	-0.944717	0.741467	-1.27412	0.207535	-2.39797	0.508532	-0.712578	0.381887	-1.86594	0.0669401	-1.46106	0.0359067	-0.438585
k__Bacteria|p__Firmicutes|c__Clostridia|o__Clostridiales|f__Ruminococcaceae|g__Ruminococcus|s__Ruminococcus_callidus	0.974585	3.05706	0.318798	0.750987	-5.01715	6.96632	-0.0734271	0.384036	-0.191198	0.849016	-0.826124	0.67927	-0.0344619	0.126097	-0.273297	0.785563	-0.281607	0.212683	-0.0697783	0.272068	-0.256474	0.798462	-0.603021	0.463465	1.00406	1.261	0.796244	0.429029	-1.46745	3.47557	-0.120972	1.24756	-0.0969665	0.923076	-2.56615	2.32421	-0.514812	0.472611	-1.08929	0.28038	-1.44111	0.411488	-0.0207549	0.243415	-0.0852656	0.932334	-0.497839	0.456329	-0.123634
k__Bacteria|p__Firmicutes|c__Clostridia|o__Clostridiales|f__Ruminococcaceae|g__Ruminococcus|s__Ruminococcus_lactaris	3.35738	3.84109	0.87407	0.385565	-4.17102	10.8858	-0.0804737	0.482528	-0.166775	0.868108	-1.02621	0.865264	-0.215342	0.158436	-1.35917	0.17918	-0.525871	0.0951874	0.19677	0.341844	0.575613	0.56703	-0.473232	0.866771	1.09313	1.5844	0.689934	0.492896	-2.01223	4.19849	-1.18341	1.56752	-0.754957	0.453228	-4.25569	1.88887	1.32638	0.59382	2.23364	0.0292469	0.162511	2.49024	-0.0495195	0.305842	-0.161912	0.871919	-0.648959	0.54992	-0.157117
k__Bacteria|p__Firmicutes|c__Clostridia|o__Clostridiales|f__Ruminococcaceae|g__Ruminococcus|s__Ruminococcus_obeum_CAG_39	-5.59891	1.74371	-3.21091	0.00212743	-9.01652	-2.18129	0.634591	0.21905	2.89702	0.00525122	0.205261	1.06392	-0.00249122	0.0719241	-0.0346368	0.972484	-0.14346	0.138477	0.0666539	0.155184	0.429515	0.669087	-0.237502	0.37081	-1.18803	0.719258	-1.65175	0.103811	-2.59775	0.221689	0.195672	0.711596	0.274976	0.784279	-1.19903	1.59037	0.274392	0.269572	1.01788	0.312822	-0.253959	0.802743	0.147734	0.138841	1.06405	0.291569	-0.124389	0.419857	1.00574
k__Bacteria|p__Firmicutes|c__Clostridia|o__Clostridiales|f__Ruminococcaceae|g__Ruthenibacterium|s__Ruthenibacterium_lactatiformans	5.08928	2.74319	1.85524	0.068476	-0.28727	10.4658	-0.478375	0.344606	-1.38818	0.170215	-1.15379	0.19704	-0.154654	0.11315	-1.36681	0.176785	-0.376424	0.0671155	0.362238	0.244134	1.48377	0.143105	-0.116255	0.840732	-0.382512	1.13153	-0.33805	0.736505	-2.60026	1.83524	1.16199	1.11947	1.03798	0.303447	-1.03214	3.35611	0.219784	0.424087	0.518253	0.606187	-0.611411	1.05098	0.126053	0.218423	0.577108	0.566026	-0.302047	0.554154	-0.577746
k__Bacteria|p__Firmicutes|c__Erysipelotrichia|o__Erysipelotrichales|f__Erysipelotrichaceae|g__Catenibacterium|s__Catenibacterium_mitsuokai	-12.0393	2.61502	-4.60389	2.20405e-05	-17.1646	-6.91391	0.115149	0.328505	0.350525	0.727173	-0.528709	0.759008	0.513406	0.107863	4.75978	1.26341e-05	0.301998	0.724814	-0.254773	0.232727	-1.09473	0.278012	-0.71091	0.201365	0.457831	1.07866	0.424445	0.67276	-1.6563	2.57196	0.097244	1.06717	0.0911234	0.927698	-1.99437	2.18886	-0.285208	0.404273	-0.705485	0.483238	-1.07757	0.507151	-0.203894	0.208217	-0.979237	0.331395	-0.611993	0.204204	-0.817079
k__Bacteria|p__Firmicutes|c__Erysipelotrichia|o__Erysipelotrichales|f__Erysipelotrichaceae|g__Coprobacillus|s__Coprobacillus_cateniformis	-0.941975	2.06768	-0.45557	0.650344	-4.99456	3.11061	0.100153	0.259748	0.385579	0.701172	-0.408943	0.60925	-0.0741776	0.0852871	-0.86974	0.387909	-0.241337	0.092982	-0.0843914	0.184017	-0.458608	0.648173	-0.445057	0.276274	0.195183	0.852891	0.228848	0.819765	-1.47645	1.86682	-0.339423	0.843806	-0.402252	0.688928	-1.99325	1.31441	0.338587	0.319657	1.05922	0.293745	-0.287929	0.965102	-0.103399	0.164637	-0.628045	0.532358	-0.426081	0.219283	-0.394603
k__Bacteria|p__Firmicutes|c__Erysipelotrichia|o__Erysipelotrichales|f__Erysipelotrichaceae|g__Dielma|s__Dielma_fastidiosa	-1.67586	1.38266	-1.21206	0.230242	-4.38582	1.0341	0.111992	0.173693	0.644766	0.521536	-0.228441	0.452424	-0.0934134	0.0570314	-1.63793	0.106671	-0.205193	0.0183662	0.02823	0.123052	0.229416	0.819326	-0.212947	0.269407	-0.571691	0.570327	-1.00239	0.32018	-1.68951	0.54613	0.637169	0.564252	1.12923	0.263296	-0.468745	1.74308	0.180595	0.213754	0.844872	0.401539	-0.238356	0.599545	0.0526956	0.110092	0.478649	0.633928	-0.163082	0.268473	-0.100742
k__Bacteria|p__Firmicutes|c__Erysipelotrichia|o__Erysipelotrichales|f__Erysipelotrichaceae|g__Erysipelatoclostridium|s__Clostridium_innocuum	0.0161444	2.09689	0.00769921	0.993883	-4.09368	4.12597	0.192282	0.263416	0.729955	0.468258	-0.324004	0.708569	-0.107525	0.0864917	-1.24318	0.218636	-0.277046	0.0619954	-0.0946184	0.186615	-0.507023	0.613997	-0.460378	0.271141	-1.95756	0.864937	-2.26325	0.0272513	-3.65281	-0.262319	-0.273599	0.855723	-0.319729	0.750285	-1.95079	1.40359	0.419098	0.324171	1.29283	0.201027	-0.216267	1.05446	0.297421	0.166962	1.78137	0.0799137	-0.0298187	0.62466	-0.712275
k__Bacteria|p__Firmicutes|c__Erysipelotrichia|o__Erysipelotrichales|f__Erysipelotrichaceae|g__Erysipelatoclostridium|s__Clostridium_spiroforme	-2.78229	2.05092	-1.3566	0.17999	-6.80203	1.23745	0.18513	0.257642	0.718552	0.475206	-0.31984	0.690099	-0.039108	0.0845958	-0.462292	0.645544	-0.204913	0.126697	0.147934	0.182525	0.810489	0.420862	-0.209808	0.505677	-0.577235	0.845977	-0.682329	0.497657	-2.23532	1.08085	0.607054	0.836966	0.725303	0.471086	-1.03337	2.24748	-0.153033	0.317066	-0.482656	0.631097	-0.774471	0.468404	0.255332	0.163302	1.56356	0.123181	-0.0647338	0.575399	0.392061
k__Bacteria|p__Firmicutes|c__Erysipelotrichia|o__Erysipelotrichales|f__Erysipelotrichaceae|g__Erysipelatoclostridium|s__Erysipelatoclostridium_ramosum	-0.670588	1.7839	-0.375911	0.708309	-4.16696	2.82579	0.21804	0.224098	0.972968	0.334475	-0.221184	0.657264	-0.103909	0.0735816	-1.41216	0.163068	-0.248126	0.0403082	-0.241484	0.158761	-1.52106	0.133498	-0.552649	0.0696807	-0.935466	0.735833	-1.2713	0.208527	-2.37767	0.50674	0.828145	0.727995	1.13757	0.259823	-0.598699	2.25499	0.114749	0.275784	0.416084	0.678833	-0.425778	0.655277	0.0997724	0.142041	0.702422	0.485132	-0.178622	0.378167	-0.239939
k__Bacteria|p__Firmicutes|c__Erysipelotrichia|o__Erysipelotrichales|f__Erysipelotrichaceae|g__Holdemanella|s__Holdemanella_biformis	-5.10018	3.1826	-1.60252	0.114293	-11.338	1.1376	0.239187	0.399806	0.598258	0.55192	-0.544418	1.02279	0.16911	0.131275	1.28822	0.202617	-0.0881835	0.426404	0.302581	0.28324	1.06829	0.28967	-0.252558	0.857721	0.951883	1.31278	0.725091	0.471215	-1.62111	3.52488	1.23611	1.29879	0.95174	0.345047	-1.30948	3.7817	-0.459124	0.492018	-0.933144	0.354485	-1.42346	0.505214	-0.364511	0.25341	-1.43842	0.15551	-0.861186	0.132164	-0.545513
k__Bacteria|p__Firmicutes|c__Erysipelotrichia|o__Erysipelotrichales|f__Erysipelotrichaceae|g__Turicibacter|s__Turicibacter_sanguinis	-0.829966	2.54432	-0.326203	0.745406	-5.81675	4.15682	-0.0367286	0.319625	-0.114912	0.908899	-0.663181	0.589724	-0.0382527	0.104947	-0.364494	0.716771	-0.243946	0.16744	0.118112	0.226436	0.521613	0.60386	-0.325694	0.561918	0.627747	1.0495	0.59814	0.551998	-1.42923	2.68473	0.596843	1.03832	0.574817	0.567564	-1.43822	2.63191	-0.488361	0.393344	-1.24156	0.219229	-1.2593	0.282578	0.0518363	0.202588	0.25587	0.798926	-0.34523	0.448902	-0.18482
k__Bacteria|p__Firmicutes|c__Firmicutes_unclassified|o__Firmicutes_unclassified|f__Firmicutes_unclassified|g__Firmicutes_unclassified|s__Firmicutes_bacterium_CAG_110	1.7905	2.89848	0.617737	0.539086	-3.89041	7.47141	-0.120102	0.364114	-0.329848	0.742664	-0.833752	0.593548	0.00702889	0.119555	0.0587919	0.953313	-0.227295	0.241353	-0.150462	0.257954	-0.583291	0.561883	-0.656043	0.355118	1.28488	1.19558	1.07469	0.286816	-1.05841	3.62818	-0.272332	1.18285	-0.230234	0.818693	-2.59067	2.046	-1.1345	0.448094	-2.53184	0.0139832	-2.01275	-0.256254	-0.0150289	0.230787	-0.06512	0.948295	-0.467364	0.437306	-0.647659
k__Bacteria|p__Firmicutes|c__Firmicutes_unclassified|o__Firmicutes_unclassified|f__Firmicutes_unclassified|g__Firmicutes_unclassified|s__Firmicutes_bacterium_CAG_145	-1.21633	2.03815	-0.596783	0.552898	-5.21103	2.77837	0.0967594	0.256037	0.377911	0.70683	-0.405065	0.598583	-0.0847205	0.0840688	-1.00775	0.31762	-0.249492	0.0800513	-0.126736	0.181388	-0.698703	0.487437	-0.48225	0.228778	0.228633	0.840708	0.271953	0.786592	-1.41912	1.87639	0.699936	0.831753	0.84152	0.403398	-0.930269	2.33014	0.124218	0.315091	0.39423	0.694809	-0.493348	0.741784	0.0403399	0.162285	0.248574	0.804539	-0.277733	0.358412	-0.136553
k__Bacteria|p__Firmicutes|c__Firmicutes_unclassified|o__Firmicutes_unclassified|f__Firmicutes_unclassified|g__Firmicutes_unclassified|s__Firmicutes_bacterium_CAG_170	-1.24918	1.6954	-0.736807	0.464111	-4.57211	2.07374	0.0370681	0.212981	0.174044	0.862417	-0.380366	0.454502	-0.0192026	0.0699313	-0.274593	0.784573	-0.156265	0.11786	-0.161029	0.150885	-1.06723	0.290142	-0.456757	0.1347	-0.439848	0.699329	-0.628958	0.531764	-1.81051	0.930812	-0.0208491	0.69188	-0.0301339	0.97606	-1.37691	1.33521	-0.336186	0.262103	-1.28265	0.204549	-0.849898	0.177527	-0.0323157	0.134994	-0.239386	0.811622	-0.296899	0.232268	-0.149603
k__Bacteria|p__Firmicutes|c__Firmicutes_unclassified|o__Firmicutes_unclassified|f__Firmicutes_unclassified|g__Firmicutes_unclassified|s__Firmicutes_bacterium_CAG_83	-1.36152	2.99351	-0.454823	0.650878	-7.22868	4.50565	-0.268507	0.376052	-0.714015	0.477986	-1.00556	0.468542	0.172973	0.123475	1.40087	0.166404	-0.0690343	0.414979	0.0821105	0.266412	0.308209	0.758991	-0.440047	0.604268	-0.592837	1.23478	-0.480115	0.632891	-3.01296	1.82729	-0.388326	1.22163	-0.317876	0.751683	-2.78267	2.00602	0.75584	0.462786	1.63324	0.107656	-0.151203	1.66288	0.249044	0.238354	1.04485	0.300284	-0.218121	0.71621	0.765734
k__Bacteria|p__Firmicutes|c__Firmicutes_unclassified|o__Firmicutes_unclassified|f__Firmicutes_unclassified|g__Firmicutes_unclassified|s__Firmicutes_bacterium_CAG_94	-0.868903	1.76289	-0.492886	0.623892	-4.32411	2.5863	0.114515	0.221459	0.517093	0.606993	-0.319537	0.548566	-0.133082	0.0727151	-1.83018	0.0721918	-0.2756	0.00943745	0.146826	0.156891	0.935849	0.353102	-0.160674	0.454327	0.0520123	0.727168	0.0715272	0.943216	-1.37321	1.47723	0.427812	0.719422	0.594661	0.554306	-0.982229	1.83785	0.101324	0.272537	0.371781	0.711366	-0.432838	0.635486	0.161613	0.140368	1.15136	0.254154	-0.113503	0.436729	-0.376889
k__Bacteria|p__Firmicutes|c__Negativicutes|o__Acidaminococcales|f__Acidaminococcaceae|g__Acidaminococcus|s__Acidaminococcus_intestini	-4.5291	2.43356	-1.8611	0.0676309	-9.29879	0.240584	0.274914	0.30571	0.899266	0.372106	-0.324266	0.874095	0.037318	0.100379	0.371773	0.711372	-0.15942	0.234056	0.20792	0.216578	0.960024	0.340896	-0.216565	0.632405	-0.640706	1.00381	-0.638275	0.525723	-2.60813	1.32672	1.1069	0.993116	1.11457	0.26948	-0.839577	3.05337	-0.0500312	0.376219	-0.132984	0.894651	-0.787408	0.687345	0.0145296	0.193769	0.0749842	0.940477	-0.36525	0.39431	-0.408241
k__Bacteria|p__Firmicutes|c__Negativicutes|o__Acidaminococcales|f__Acidaminococcaceae|g__Phascolarctobacterium|s__Phascolarctobacterium_faecium	-2.14369	2.88918	-0.741972	0.460999	-7.80638	3.519	0.467921	0.362946	1.28923	0.202266	-0.24344	1.17928	-0.0678399	0.119172	-0.569261	0.571304	-0.301412	0.165733	-0.00239955	0.257127	-0.00933217	0.992585	-0.506359	0.50156	-2.44699	1.19175	-2.05328	0.0444127	-4.78276	-0.111206	-0.121988	1.17905	-0.103463	0.917941	-2.43289	2.18891	1.78967	0.446657	4.00682	0.000172361	0.914242	2.6651	0.298118	0.230047	1.2959	0.199974	-0.152767	0.749002	-0.300646
k__Bacteria|p__Firmicutes|c__Negativicutes|o__Acidaminococcales|f__Acidaminococcaceae|g__Phascolarctobacterium|s__Phascolarctobacterium_succinatutens	-7.23633	3.17868	-2.27652	0.0263965	-13.4664	-1.00622	0.4633	0.399314	1.16024	0.250548	-0.319342	1.24594	0.166418	0.131113	1.26927	0.209246	-0.0905591	0.423395	-0.0328516	0.282892	-0.116128	0.907939	-0.587309	0.521606	1.78574	1.31116	1.36195	0.178304	-0.784089	4.35557	-0.199143	1.2972	-0.153518	0.878505	-2.7416	2.34331	0.642986	0.491413	1.30844	0.195714	-0.320166	1.60614	-0.40476	0.253099	-1.59922	0.115025	-0.900824	0.0913042	-0.336293
k__Bacteria|p__Firmicutes|c__Negativicutes|o__Selenomonadales|f__Selenomonadaceae|g__Megamonas|s__Megamonas_funiformis	-6.67901	1.95216	-3.42135	0.00112716	-10.5052	-2.85286	0.0811363	0.245235	0.330852	0.741909	-0.399515	0.561788	0.248483	0.0805218	3.08591	0.00306859	0.0906636	0.406303	-0.420886	0.173735	-2.42258	0.0184469	-0.7614	-0.0803723	-0.626062	0.805237	-0.777488	0.439926	-2.2043	0.952173	-0.131949	0.796659	-0.165627	0.869007	-1.69337	1.42948	-0.260976	0.301796	-0.864743	0.390624	-0.852486	0.330534	0.0151516	0.155438	0.0974771	0.922672	-0.289501	0.319804	-0.289069
k__Bacteria|p__Firmicutes|c__Negativicutes|o__Veillonellales|f__Veillonellaceae|g__Dialister|s__Dialister_invisus	5.35033	3.51851	1.52063	0.133607	-1.54581	12.2465	-0.466026	0.442004	-1.05435	0.29595	-1.33234	0.400285	-0.119362	0.14513	-0.822447	0.414079	-0.403811	0.165088	0.0234222	0.313134	0.0747992	0.940623	-0.59031	0.637154	-0.36532	1.45133	-0.251713	0.802123	-3.20988	2.47924	0.373356	1.43587	0.26002	0.795739	-2.44091	3.18762	-0.98734	0.543948	-1.81513	0.074502	-2.05346	0.0787797	0.0861199	0.280156	0.307399	0.759604	-0.462976	0.635216	0.785244
k__Bacteria|p__Firmicutes|c__Negativicutes|o__Veillonellales|f__Veillonellaceae|g__Veillonella|s__Veillonella_atypica	-2.45888	1.36729	-1.79836	0.0771509	-5.13872	0.22096	0.240428	0.171762	1.39977	0.166731	-0.0962202	0.577076	-0.0466057	0.0563975	-0.826379	0.411863	-0.157143	0.0639313	-0.0351521	0.121684	-0.28888	0.773669	-0.273648	0.203344	-1.13788	0.563988	-2.01755	0.0481172	-2.24327	-0.03248	-0.41965	0.55798	-0.752088	0.454938	-1.51327	0.673971	-0.166002	0.211378	-0.785333	0.435349	-0.580296	0.248291	0.10098	0.108869	0.927544	0.357361	-0.112398	0.314359	1.22576
k__Bacteria|p__Firmicutes|c__Negativicutes|o__Veillonellales|f__Veillonellaceae|g__Veillonella|s__Veillonella_dispar	-4.18004	1.96301	-2.1294	0.037334	-8.02747	-0.332597	0.362492	0.246599	1.46996	0.146796	-0.120833	0.845817	0.0608644	0.0809697	0.751694	0.455174	-0.0978333	0.219562	-0.223002	0.174701	-1.27647	0.206707	-0.56541	0.119407	-0.713233	0.809716	-0.880843	0.381917	-2.30025	0.873781	-0.184163	0.801091	-0.22989	0.818959	-1.75427	1.38595	-0.0440446	0.303475	-0.145134	0.885092	-0.638845	0.550756	-0.0123052	0.156302	-0.0787266	0.937512	-0.318652	0.294042	0.690041
k__Bacteria|p__Firmicutes|c__Negativicutes|o__Veillonellales|f__Veillonellaceae|g__Veillonella|s__Veillonella_parvula	-5.43052	2.3202	-2.34054	0.0225983	-9.97802	-0.883016	0.420632	0.291469	1.44315	0.15418	-0.150637	0.991901	0.0776495	0.0957027	0.811362	0.420365	-0.109924	0.265223	-0.0231235	0.206489	-0.111984	0.91121	-0.427835	0.381588	-1.74492	0.957049	-1.82323	0.0732509	-3.6207	0.13086	-0.734726	0.946854	-0.775965	0.440817	-2.59053	1.12107	0.0703473	0.358694	0.19612	0.845179	-0.632681	0.773375	0.49682	0.184743	2.68926	0.00925859	0.134731	0.858909	1.10443
k__Bacteria|p__Proteobacteria|c__Betaproteobacteria|o__Burkholderiales|f__Sutterellaceae|g__Parasutterella|s__Parasutterella_excrementihominis	0.758554	2.58901	0.292989	0.770541	-4.31582	5.83293	-0.483785	0.325239	-1.48748	0.142126	-1.12124	0.153671	-0.0604832	0.106791	-0.566371	0.573254	-0.269789	0.148823	-0.269633	0.230413	-1.17021	0.246542	-0.721234	0.181969	-0.947571	1.06793	-0.887295	0.378463	-3.04068	1.14554	0.600231	1.05656	0.568101	0.572086	-1.47058	2.67104	-0.0548728	0.400252	-0.137095	0.891414	-0.839353	0.729608	0.102521	0.206147	0.497321	0.62078	-0.301519	0.506562	1.90816
k__Bacteria|p__Proteobacteria|c__Deltaproteobacteria|o__Desulfovibrionales|f__Desulfovibrionaceae|g__Bilophila|s__Bilophila_wadsworthia	-3.70083	1.95037	-1.8975	0.0625771	-7.52349	0.121832	-0.217149	0.245011	-0.886283	0.379003	-0.697361	0.263063	0.0525857	0.0804483	0.653659	0.515829	-0.10509	0.210261	0.0375427	0.173576	0.21629	0.829496	-0.30266	0.377746	-0.62143	0.804501	-0.772441	0.442885	-2.19822	0.955364	0.998269	0.795932	1.25421	0.214629	-0.56173	2.55827	0.474855	0.301521	1.57487	0.120546	-0.116115	1.06582	0.136887	0.155296	0.881462	0.381585	-0.167487	0.441262	0.315559
k__Bacteria|p__Proteobacteria|c__Deltaproteobacteria|o__Desulfovibrionales|f__Desulfovibrionaceae|g__Desulfovibrio|s__Desulfovibrio_piger	-1.24099	2.50981	-0.494454	0.622792	-6.16013	3.67816	-0.154062	0.315289	-0.488636	0.626881	-0.772017	0.463894	0.0465561	0.103524	0.449713	0.654538	-0.156347	0.249459	0.0192208	0.223365	0.0860514	0.931712	-0.418566	0.457007	-0.887048	1.03526	-0.856833	0.394946	-2.91613	1.14203	0.712025	1.02424	0.695177	0.489628	-1.29544	2.71949	-0.580884	0.388008	-1.49709	0.139612	-1.34137	0.179598	-0.00807036	0.199841	-0.040384	0.967921	-0.399751	0.38361	-0.824897
k__Bacteria|p__Proteobacteria|c__Gammaproteobacteria|o__Enterobacterales|f__Enterobacteriaceae|g__Escherichia|s__Escherichia_coli	5.11232	2.86487	1.78449	0.0794006	-0.50272	10.7274	-0.50516	0.359892	-1.40364	0.16558	-1.21054	0.200216	-0.251774	0.118169	-2.13062	0.0372284	-0.483381	-0.0201667	0.512811	0.254963	2.01132	0.0487906	0.0130929	1.01253	-1.94319	1.18172	-1.64438	0.105328	-4.25932	0.372934	0.17214	1.16913	0.147238	0.883438	-2.11931	2.46359	0.195923	0.442898	0.442365	0.659815	-0.672142	1.06399	0.263425	0.228111	1.15481	0.252747	-0.183665	0.710515	-0.407682
k__Bacteria|p__Proteobacteria|c__Gammaproteobacteria|o__Pasteurellales|f__Pasteurellaceae|g__Haemophilus|s__Haemophilus_parainfluenzae	-3.32036	1.92832	-1.72189	0.0902414	-7.0998	0.459082	0.130592	0.242241	0.539099	0.591814	-0.344192	0.605375	0.0307976	0.0795388	0.387202	0.699976	-0.125096	0.186691	0.108099	0.171614	0.629896	0.531154	-0.228258	0.444456	-0.34448	0.795406	-0.433086	0.666505	-1.90345	1.21449	0.163858	0.786934	0.208224	0.835759	-1.3785	1.70622	-0.183349	0.298112	-0.615035	0.540857	-0.767638	0.400939	-0.113811	0.15354	-0.741247	0.461435	-0.414744	0.187122	0.33772
k__Bacteria|p__Proteobacteria|c__Gammaproteobacteria|o__Pasteurellales|f__Pasteurellaceae|g__Haemophilus|s__Haemophilus_sp_HMSC71H05	-2.86537	1.11876	-2.56121	0.0129629	-5.05809	-0.672648	0.0261051	0.140541	0.185747	0.85327	-0.24935	0.30156	-0.0444834	0.0461461	-0.96397	0.33893	-0.134928	0.0459612	0.0225784	0.0995653	0.22677	0.821373	-0.172566	0.217723	0.677933	0.461471	1.46907	0.147038	-0.226534	1.5824	0.804123	0.456556	1.76128	0.0832856	-0.0907095	1.69896	-0.313317	0.172956	-1.81154	0.0750623	-0.652304	0.02567	-0.0225906	0.0890795	-0.2536	0.800671	-0.197183	0.152002	1.08314
k__Bacteria|p__Proteobacteria|c__Proteobacteria_unclassified|o__Proteobacteria_unclassified|f__Proteobacteria_unclassified|g__Proteobacteria_unclassified|s__Proteobacteria_bacterium_CAG_139	-2.65745	2.17732	-1.22052	0.227045	-6.92491	1.61001	-0.403914	0.27352	-1.47672	0.144979	-0.940003	0.132176	0.0376538	0.0898092	0.419265	0.67652	-0.138369	0.213677	-0.10727	0.193773	-0.553586	0.581919	-0.487059	0.272519	-0.129974	0.898113	-0.144719	0.885418	-1.89024	1.63029	0.923764	0.888546	1.03964	0.302681	-0.817755	2.66528	0.131051	0.336605	0.38933	0.69841	-0.528684	0.790785	0.0122485	0.173366	0.0706509	0.943911	-0.327543	0.35204	0.666144
k__Bacteria|p__Verrucomicrobia|c__Verrucomicrobiae|o__Verrucomicrobiales|f__Akkermansiaceae|g__Akkermansia|s__Akkermansia_muciniphila	5.95237	3.30123	1.80308	0.0763983	-0.517923	12.4227	-1.29029	0.414709	-3.11131	0.00285048	-2.1031	-0.477472	-0.0810053	0.136168	-0.594892	0.554153	-0.34789	0.185879	-0.169107	0.293798	-0.575589	0.567046	-0.74494	0.406727	-2.36279	1.36171	-1.73516	0.0878468	-5.03169	0.30612	0.0110171	1.34721	0.00817776	0.993502	-2.62946	2.65149	-0.0750379	0.510359	-0.14703	0.883602	-1.07532	0.925247	0.828723	0.262856	3.15276	0.00252532	0.313534	1.34391	-0.688638
p-Cresol synthesis	3.83506	0.694273	5.52385	7.54283e-07	2.47431	5.19581	0.130195	0.0872164	1.49279	0.140733	-0.0407457	0.301136	-0.0592008	0.0286371	-2.06727	0.0430299	-0.115329	-0.00307307	0.0127357	0.0617879	0.20612	0.837395	-0.108366	0.133838	0.00705282	0.286378	0.0246277	0.980434	-0.554238	0.568344	0.491249	0.283328	1.73385	0.0880799	-0.0640631	1.04656	0.0366522	0.107332	0.341483	0.733933	-0.173715	0.247019	-0.0336463	0.0552806	-0.608645	0.545057	-0.141994	0.0747017	-0.167218
Inositol synthesis	-2.47825	2.5671	-0.96539	0.338225	-7.50968	2.55317	-0.107896	0.322486	-0.334576	0.739112	-0.739956	0.524165	0.176672	0.105887	1.6685	0.100428	-0.0308624	0.384206	-0.410405	0.228463	-1.79638	0.0774693	-0.858184	0.0373739	0.022715	1.05889	0.0214517	0.982957	-2.05268	2.09811	-1.94387	1.04761	-1.85552	0.0684356	-3.99716	0.109415	-0.00826856	0.396865	-0.0208347	0.983447	-0.786109	0.769572	0.0166911	0.204402	0.081658	0.93519	-0.38393	0.417312	-0.582644
Inositol degradation	0.720378	1.20722	0.596726	0.552936	-1.64573	3.08648	0.164094	0.151654	1.08203	0.28357	-0.133142	0.46133	-0.0087829	0.0497949	-0.176382	0.860588	-0.106379	0.0888133	0.0719703	0.107438	0.669876	0.505506	-0.138605	0.282545	-0.417406	0.497961	-0.838231	0.405228	-1.39339	0.558579	-0.178554	0.492656	-0.362432	0.718303	-1.14414	0.787035	0.101637	0.186632	0.544588	0.588055	-0.264154	0.467429	-0.000220615	0.0961232	-0.00229513	0.998176	-0.188619	0.188177	0.151931
Quinolinic acid degradation	3.24087	0.623659	5.19654	2.56485e-06	2.01852	4.46322	0.215129	0.0783456	2.7459	0.00795257	0.0615744	0.368684	-0.0112262	0.0257245	-0.436403	0.664111	-0.0616453	0.0391928	-0.00870361	0.0555034	-0.156812	0.875919	-0.117488	0.100081	-0.252293	0.257251	-0.980727	0.330665	-0.756495	0.251909	0.133729	0.25451	0.525435	0.601218	-0.365103	0.63256	0.022914	0.0964155	0.237659	0.812955	-0.166057	0.211885	0.0100034	0.049658	0.201445	0.841032	-0.0873246	0.107331	0.194626
Propionate synthesis III	-6.60412	1.69063	-3.90631	0.000240484	-9.9177	-3.29055	-0.240558	0.212381	-1.13267	0.261858	-0.656818	0.175702	0.110681	0.0697346	1.58718	0.117729	-0.025996	0.247358	0.106603	0.15046	0.708516	0.481369	-0.188293	0.4015	0.650372	0.697362	0.932617	0.354756	-0.716433	2.01718	-0.154983	0.689934	-0.224635	0.823027	-1.50723	1.19726	-0.328087	0.261366	-1.25528	0.214245	-0.840354	0.184181	0.0104979	0.134614	0.0779852	0.938099	-0.253341	0.274337	-0.557238
Isovaleric acid synthesis I (KADH pathway)	-5.21929	2.40177	-2.1731	0.0337316	-9.92666	-0.511908	-0.803128	0.301716	-2.66187	0.0099581	-1.39448	-0.211776	0.0590649	0.0990673	0.59621	0.553277	-0.135103	0.253233	0.275738	0.213749	1.29001	0.201998	-0.143202	0.694677	-0.662937	0.990695	-0.669163	0.505958	-2.60466	1.27879	1.04686	0.980143	1.06807	0.289769	-0.874187	2.9679	0.284579	0.371305	0.766429	0.446426	-0.443165	1.01232	0.14162	0.191238	0.740547	0.461856	-0.233198	0.516439	0.421581
Isovaleric acid synthesis II (KADC pathway)	3.43058	2.06737	1.6594	0.102254	-0.62138	7.48254	-0.298625	0.259708	-1.14985	0.254768	-0.807643	0.210393	-0.0481837	0.085274	-0.565046	0.574149	-0.215318	0.11895	0.139564	0.183988	0.758551	0.451091	-0.221046	0.500175	0.255919	0.852759	0.300107	0.765133	-1.41546	1.9273	0.118574	0.843676	0.140544	0.888701	-1.535	1.77215	0.108332	0.319607	0.338953	0.735828	-0.518087	0.734751	-0.0636456	0.164611	-0.386642	0.700389	-0.386278	0.258987	0.0346566
S-Adenosylmethionine (SAM) synthesis	3.70619	0.53043	6.98714	2.63115e-09	2.66656	4.74581	0.175574	0.066634	2.63491	0.0106934	0.0449742	0.306175	-0.00191896	0.021879	-0.0877077	0.930401	-0.044801	0.0409631	0.0014506	0.0472064	0.0307289	0.975588	-0.0910722	0.0939734	-0.221615	0.218795	-1.01289	0.31518	-0.650446	0.207215	0.274208	0.216464	1.26676	0.210138	-0.150055	0.69847	-0.108253	0.0820026	-1.32011	0.191812	-0.268975	0.0524696	0.0190581	0.0422348	0.451241	0.653443	-0.0637206	0.101837	0.186292
Butyrate synthesis I	3.88275	2.20184	1.76341	0.0829232	-0.432786	8.19828	0.0603058	0.276601	0.218024	0.82815	-0.481822	0.602434	-0.211663	0.0908208	-2.33056	0.0231567	-0.389668	-0.0336574	0.0106402	0.195956	0.0542988	0.956878	-0.373427	0.394707	-0.375422	0.908229	-0.413357	0.680819	-2.15552	1.40467	0.970821	0.898555	1.08042	0.284277	-0.790314	2.73196	0.188079	0.340397	0.552528	0.582639	-0.479087	0.855245	0.0347274	0.175319	0.198082	0.843651	-0.308891	0.378346	0.0316628
17-beta-Estradiol degradation	2.32018	0.897403	2.58544	0.0121725	0.561307	4.07906	0.213863	0.112734	1.89705	0.0626368	-0.00709208	0.434817	-0.0105255	0.0370158	-0.284351	0.77712	-0.083075	0.0620241	0.0524826	0.0798657	0.657135	0.513607	-0.104051	0.209016	-0.0993931	0.370166	-0.268509	0.789228	-0.824905	0.626119	0.289408	0.366223	0.790251	0.432494	-0.428376	1.00719	-0.178325	0.138735	-1.28536	0.203604	-0.450242	0.0935908	-0.0107841	0.0714545	-0.150923	0.880543	-0.150832	0.129264	0.216661
Butyrate synthesis II	-1.5746	2.29456	-0.686229	0.495212	-6.07185	2.92266	-0.481608	0.288249	-1.67081	0.0999682	-1.04657	0.0833486	0.016157	0.0946453	0.170712	0.865025	-0.169344	0.201658	0.208031	0.204208	1.01872	0.312426	-0.192209	0.608271	-0.334991	0.946474	-0.353936	0.724628	-2.19005	1.52006	-1.02662	0.936393	-1.09636	0.277302	-2.86192	0.808672	0.278317	0.354731	0.784585	0.435784	-0.416943	0.973577	0.149715	0.182701	0.819453	0.415771	-0.208373	0.507803	0.14141
Quinolinic acid synthesis	2.22316	0.732584	3.03469	0.00355691	0.787325	3.659	0.179188	0.0920291	1.94708	0.0562098	-0.00118539	0.359562	-0.00603112	0.0302174	-0.199591	0.842475	-0.0652561	0.0531939	-0.0372051	0.0651974	-0.570652	0.570366	-0.16499	0.0905795	-0.0492012	0.302181	-0.162821	0.871207	-0.641465	0.543062	-0.365512	0.298962	-1.2226	0.22626	-0.951467	0.220443	0.0216413	0.113255	0.191084	0.849105	-0.200334	0.243617	-0.0276131	0.0583311	-0.473385	0.637656	-0.14194	0.0867137	0.00735756
Propionate synthesis II	2.37628	0.953481	2.49221	0.0154747	0.50749	4.24507	0.135624	0.119779	1.13228	0.26202	-0.0991385	0.370386	-0.00602286	0.0393289	-0.153141	0.878801	-0.083106	0.0710603	-0.0816094	0.0848564	-0.961735	0.340043	-0.247925	0.0847061	0.251891	0.393298	0.640459	0.524312	-0.518958	1.02274	-0.288495	0.389108	-0.741425	0.461328	-1.05113	0.474144	-0.0518624	0.147405	-0.351837	0.726194	-0.340771	0.237046	-0.0997303	0.0759197	-1.31363	0.193972	-0.24853	0.0490695	0.0118183
GABA degradation	-3.44585	1.87016	-1.84254	0.0703381	-7.11129	0.219596	-0.262628	0.234934	-1.11788	0.268074	-0.72309	0.197834	0.0228037	0.0771396	0.295616	0.768544	-0.128387	0.173995	-0.157638	0.166437	-0.947131	0.347371	-0.483849	0.168573	0.750644	0.771414	0.973075	0.334423	-0.7613	2.26259	0.989952	0.763197	1.29711	0.199558	-0.505886	2.48579	0.473142	0.28912	1.63649	0.106972	-0.0935224	1.03981	-0.0462452	0.148909	-0.31056	0.757211	-0.338101	0.245611	-0.423798
Tryptophan synthesis	2.64581	0.658287	4.01924	0.000165364	1.3556	3.93603	0.306841	0.0826958	3.71048	0.000454549	0.14476	0.468921	-0.020501	0.0271528	-0.755024	0.453188	-0.0737195	0.0327175	-0.0185616	0.0585852	-0.316831	0.752472	-0.133387	0.0962634	-0.326196	0.271534	-1.20131	0.234353	-0.858393	0.206002	0.292922	0.268642	1.09038	0.279905	-0.233607	0.819451	-0.0448635	0.101769	-0.440837	0.660916	-0.244327	0.1546	0.0189151	0.0524153	0.360869	0.719465	-0.083817	0.121647	0.284179
Tryptophan degradation	-2.0955	2.04066	-1.02688	0.3086	-6.09511	1.90411	-0.109927	0.256352	-0.428812	0.669595	-0.612368	0.392514	-0.0377133	0.0841722	-0.448049	0.655732	-0.202688	0.127261	0.445667	0.181611	2.45396	0.0170491	0.089716	0.801618	1.23546	0.841742	1.46775	0.147396	-0.414321	2.88525	-0.874331	0.832776	-1.0499	0.297975	-2.50654	0.75788	-0.266673	0.315478	-0.845298	0.401303	-0.884999	0.351653	-0.181921	0.162485	-1.11962	0.267337	-0.500385	0.136543	-0.250386
Glutamate synthesis I	3.8935	0.667342	5.83433	2.31931e-07	2.58553	5.20146	0.307316	0.0838333	3.6658	0.000524371	0.143005	0.471626	0.0174823	0.0275263	0.635113	0.52777	-0.0364683	0.0714329	-0.0299495	0.0593911	-0.504275	0.615915	-0.146354	0.0864549	-0.15007	0.275269	-0.545175	0.587654	-0.689588	0.389448	0.256355	0.272337	0.941315	0.350318	-0.277416	0.790126	-0.114562	0.103169	-1.11043	0.271243	-0.316769	0.087645	-0.0167193	0.0531363	-0.31465	0.754119	-0.120865	0.0874258	0.212484
Glutamate synthesis II	3.50933	0.599743	5.85139	2.17287e-07	2.33385	4.6848	0.212578	0.0753412	2.82154	0.00647169	0.0649119	0.360244	0.0158558	0.024738	0.64095	0.523996	-0.0326297	0.0643414	-0.0556363	0.053375	-1.04237	0.301424	-0.160249	0.0489767	-0.178366	0.247386	-0.721003	0.473708	-0.663232	0.306501	-0.0967183	0.24475	-0.395171	0.694118	-0.57642	0.382984	-0.0715003	0.0927181	-0.771158	0.44364	-0.253224	0.110224	-0.013445	0.0477537	-0.281549	0.779258	-0.107041	0.0801506	0.0962864
ClpB (ATP-dependent chaperone protein)	3.89717	0.613215	6.3553	3.10984e-08	2.69529	5.09904	0.276082	0.0770336	3.58391	0.000679732	0.125098	0.427065	-0.0136019	0.0252937	-0.537761	0.592731	-0.0631766	0.0359727	-0.000214081	0.0545739	-0.00392277	0.996883	-0.107177	0.106749	-0.148957	0.252942	-0.588898	0.55814	-0.644715	0.346801	0.341098	0.250248	1.36304	0.177963	-0.149379	0.831576	-0.0153597	0.0948008	-0.162021	0.871834	-0.201166	0.170446	-0.0188071	0.0488264	-0.385183	0.701464	-0.114505	0.0768909	0.240445
Acetate synthesis II	-2.8031	3.00215	-0.933697	0.354203	-8.68721	3.08101	0.136435	0.377138	0.361765	0.718798	-0.602741	0.875612	0.178497	0.123832	1.44145	0.154656	-0.0642081	0.421203	-0.353591	0.267181	-1.32342	0.190718	-0.877256	0.170073	0.840398	1.23834	0.678646	0.499972	-1.58671	3.26751	-0.443746	1.22515	-0.362196	0.718478	-2.845	1.95751	0.118684	0.464122	0.255718	0.799043	-0.790978	1.02835	-0.15928	0.239042	-0.666324	0.507758	-0.627794	0.309235	-0.957885
GABA synthesis III	-7.45106	1.82171	-4.09014	0.000130375	-11.0216	-3.88057	0.110409	0.228848	0.482455	0.631238	-0.338125	0.558943	0.133713	0.0751414	1.77949	0.0802243	-0.0135611	0.280988	0.0346628	0.162126	0.213802	0.831427	-0.283098	0.352424	0.507983	0.751431	0.67602	0.501625	-0.964795	1.98076	-0.359904	0.743427	-0.484114	0.630067	-1.81699	1.09719	-0.104136	0.28163	-0.369763	0.712861	-0.656122	0.447849	-0.129462	0.145052	-0.892524	0.375678	-0.413758	0.154834	-0.836572
Acetate synthesis III	-6.51734	1.93736	-3.36403	0.00134309	-10.3145	-2.72018	0.484985	0.243376	1.99274	0.0508449	0.00797577	0.961994	-0.0694304	0.0799116	-0.86884	0.388397	-0.226054	0.0871935	0.11823	0.172418	0.685715	0.495534	-0.219704	0.456163	-1.49424	0.799135	-1.86983	0.0663889	-3.06052	0.0720302	1.6157	0.790622	2.04358	0.0453931	0.0661087	3.16529	0.0916642	0.299509	0.306048	0.760628	-0.495363	0.678692	0.262784	0.15426	1.70351	0.0936471	-0.0395602	0.565127	0.0546265
Acetate degradation	7.59157	2.27653	3.33471	0.00146808	3.12966	12.0535	-0.515103	0.285983	-1.80116	0.0767027	-1.07562	0.0454142	-0.193414	0.0939014	-2.05976	0.0437675	-0.377458	-0.00937106	-0.0895356	0.202603	-0.441927	0.660131	-0.48663	0.307559	1.17331	0.939036	1.24949	0.21634	-0.667164	3.01379	-0.904169	0.929033	-0.973236	0.334343	-2.72504	0.916703	-0.37803	0.351943	-1.07412	0.287069	-1.06783	0.311766	-0.168467	0.181266	-0.929395	0.356409	-0.523741	0.186807	0.286774
Menaquinone synthesis (vitamin K2) I	-6.11417	2.46515	-2.48024	0.0159528	-10.9458	-1.28256	-0.201739	0.309679	-0.651447	0.517246	-0.808699	0.40522	0.088087	0.101682	0.8663	0.389777	-0.111206	0.28738	-0.131449	0.21939	-0.599158	0.551323	-0.561446	0.298547	0.175972	1.01684	0.173057	0.863189	-1.817	2.16894	-1.2344	1.00601	-1.22702	0.224607	-3.20614	0.737346	0.212366	0.381104	0.557239	0.579437	-0.534584	0.959316	0.134793	0.196285	0.686723	0.494903	-0.249918	0.519504	1.17235
Acetate synthesis I	3.04479	0.528619	5.75989	3.08159e-07	2.00872	4.08086	0.226227	0.0664065	3.4067	0.001179	0.0960725	0.356381	-0.00519207	0.0218043	-0.238121	0.812598	-0.0479277	0.0375436	-0.0441461	0.0470452	-0.938375	0.351814	-0.136353	0.0480609	-0.178754	0.218048	-0.819791	0.41558	-0.60612	0.248612	0.185212	0.215725	0.858554	0.394003	-0.237602	0.608026	-0.058522	0.0817226	-0.716105	0.476704	-0.218695	0.101651	-0.0228938	0.0420906	-0.543917	0.588514	-0.10539	0.0596023	0.0852329
Histamine synthesis	-3.0239	1.45143	-2.0834	0.0414835	-5.86864	-0.179154	0.163545	0.182332	0.896963	0.373323	-0.193819	0.520909	-0.113696	0.059868	-1.89911	0.0623613	-0.231035	0.00364338	-0.120686	0.129172	-0.934309	0.353889	-0.373859	0.132486	-1.2854	0.598693	-2.147	0.0358441	-2.45881	-0.11198	0.935131	0.592316	1.57877	0.119647	-0.225787	2.09605	-0.222654	0.224385	-0.992285	0.325043	-0.662442	0.217133	0.142408	0.115568	1.23224	0.222666	-0.0841016	0.368917	0.169277
glyoxylate bypass	1.85334	0.876675	2.11406	0.0386752	0.135093	3.57159	0.320279	0.11013	2.90819	0.00508988	0.104428	0.53613	0.0226355	0.0361608	0.625969	0.533709	-0.0482383	0.0935093	-0.111822	0.0780209	-1.43324	0.156981	-0.26474	0.0410959	0.0686657	0.361616	0.189886	0.85004	-0.640089	0.77742	-0.293143	0.357764	-0.819374	0.415816	-0.994347	0.408062	0.197924	0.135531	1.46036	0.149408	-0.0677117	0.463559	-0.0383661	0.0698041	-0.549625	0.584616	-0.17518	0.0984474	0.0764457
ribose degradation	-7.15336	2.04077	-3.50522	0.000869665	-11.1532	-3.15352	0.0125953	0.256367	0.0491301	0.960979	-0.489875	0.515066	0.0054517	0.0841771	0.0647647	0.948577	-0.159532	0.170436	0.30194	0.181622	1.66247	0.101635	-0.0540316	0.657912	-0.556029	0.84179	-0.660531	0.511441	-2.20591	1.09385	-0.0244984	0.832824	-0.0294161	0.97663	-1.6568	1.60781	0.0612061	0.315496	0.194	0.846832	-0.557155	0.679567	0.061795	0.162494	0.380291	0.705072	-0.256687	0.380277	1.28578
glycerol degradation II	1.45125	0.694184	2.09059	0.0408098	0.0906753	2.81183	0.126703	0.0872052	1.45293	0.151454	-0.0442163	0.297622	0.0295223	0.0286335	1.03104	0.30666	-0.0265983	0.0856428	-0.0197821	0.0617799	-0.320202	0.749927	-0.140868	0.101304	0.280066	0.286341	0.978086	0.331959	-0.281152	0.841285	0.0191358	0.283291	0.0675482	0.94637	-0.536105	0.574376	0.0989731	0.107318	0.922238	0.360098	-0.111367	0.309313	-0.0698562	0.0552735	-1.26383	0.21118	-0.17819	0.0384778	0.00374984
glycerol degradation I	2.64442	0.377264	7.00947	2.41026e-09	1.905	3.38385	0.066232	0.0473929	1.39751	0.167407	-0.0266565	0.15912	-0.00262153	0.0155613	-0.168465	0.866784	-0.0331211	0.027878	-0.0453676	0.0335752	-1.35122	0.181697	-0.111174	0.0204386	-0.136691	0.155616	-0.878385	0.383239	-0.441693	0.168311	0.133515	0.153959	0.867214	0.38928	-0.168238	0.435269	0.0505759	0.0583237	0.867157	0.389311	-0.0637366	0.164888	0.0194278	0.0300392	0.646748	0.520262	-0.0394479	0.0783035	-0.00137125
aspartate degradation I	2.99114	0.697525	4.28822	6.64249e-05	1.62401	4.35826	0.076591	0.0876249	0.874078	0.385561	-0.0951506	0.248333	-0.0174612	0.0287713	-0.606899	0.546208	-0.0738519	0.0389294	-0.0829315	0.0620772	-1.33594	0.186614	-0.204601	0.0387377	-0.0714888	0.287719	-0.248467	0.804622	-0.635408	0.492431	-0.0416295	0.284655	-0.146246	0.884218	-0.599542	0.516283	0.0970859	0.107835	0.90032	0.371549	-0.114267	0.308438	-0.0334815	0.0555395	-0.60284	0.548887	-0.142337	0.075374	0.0634955
tryptophan degradation	-2.78743	2.0772	-1.34192	0.184679	-6.85867	1.2838	-0.212795	0.260943	-0.815485	0.41802	-0.724234	0.298644	-0.0155561	0.0856795	-0.181561	0.856539	-0.183485	0.152373	0.392027	0.184863	2.12063	0.0380954	0.0297018	0.754352	1.32104	0.856815	1.5418	0.128379	-0.358285	3.00037	-1.05966	0.847689	-1.25006	0.216131	-2.7211	0.601777	-0.1574	0.321128	-0.490149	0.625816	-0.786799	0.471998	-0.172927	0.165394	-1.04555	0.299964	-0.497094	0.151239	-0.335306
sulfate reduction (dissimilatory)	0.985616	0.65005	1.51622	0.134716	-0.288458	2.25969	0.235991	0.0816609	2.88989	0.00535661	0.0759386	0.396043	0.017137	0.026813	0.639129	0.525172	-0.0354156	0.0696895	-0.0294725	0.0578521	-0.509446	0.612309	-0.142861	0.0839155	0.204519	0.268136	0.762744	0.448605	-0.321018	0.730057	-0.000127011	0.26528	-0.00047878	0.99962	-0.520067	0.519813	0.185014	0.100495	1.84102	0.0705635	-0.0119529	0.381982	-0.0442886	0.0517593	-0.855665	0.395587	-0.145735	0.0571578	0.191212
mucin degradation	1.94849	0.905057	2.15289	0.0353575	0.174613	3.72237	0.228366	0.113696	2.00857	0.0490895	0.00552642	0.451205	-0.019688	0.0373315	-0.527384	0.599872	-0.0928563	0.0534803	-0.0567403	0.0805468	-0.704439	0.483885	-0.214609	0.101129	-0.00425047	0.373323	-0.0113855	0.990954	-0.73595	0.727449	-0.00794831	0.369347	-0.0215199	0.982902	-0.731854	0.715958	0.181916	0.139919	1.30015	0.19852	-0.0923195	0.456151	-0.0191489	0.0720639	-0.265721	0.791365	-0.160392	0.122094	0.214231
glycolysis (preparatory phase)	3.396	0.353605	9.60395	9.64828e-14	2.70295	4.08905	0.111111	0.0444207	2.50133	0.0151193	0.024048	0.198174	-0.00761651	0.0145854	-0.522203	0.603452	-0.0362033	0.0209703	-0.03476	0.0314696	-1.10456	0.27376	-0.0964392	0.0269192	-0.118977	0.145857	-0.815712	0.417891	-0.404852	0.166897	0.109221	0.144303	0.756886	0.45208	-0.173608	0.392051	0.0766518	0.054666	1.40218	0.166013	-0.0304916	0.183795	-0.00746833	0.0281553	-0.265255	0.791722	-0.0626517	0.0477151	0.0771678
methanogenesis from carbon dioxide	-5.22521	2.07783	-2.51475	0.0146099	-9.29768	-1.15274	-0.0253283	0.261022	-0.097035	0.923022	-0.536922	0.486266	0.0635277	0.0857055	0.741232	0.461444	-0.104452	0.231507	-0.225178	0.184919	-1.21771	0.228102	-0.587613	0.137257	0.89312	0.857075	1.04206	0.301566	-0.786716	2.57296	-1.02369	0.847946	-1.20726	0.232069	-2.68564	0.638249	-0.498982	0.321225	-1.55337	0.125593	-1.12857	0.130607	-0.00411203	0.165444	-0.0248545	0.980254	-0.328377	0.320153	-0.601812
glycolysis (pay-off phase)	2.74796	0.361434	7.60292	2.33533e-10	2.03956	3.45635	0.152857	0.0454043	3.36659	0.00133267	0.0638667	0.241848	0.0136123	0.0149083	0.913065	0.364863	-0.0156075	0.042832	-0.0599429	0.0321664	-1.86353	0.0672838	-0.122988	0.003102	-0.10546	0.149087	-0.707374	0.482073	-0.397664	0.186744	0.00483747	0.147499	0.0327967	0.973946	-0.284254	0.293929	0.0196852	0.0558765	0.352299	0.725849	-0.0898306	0.129201	-0.0216163	0.0287787	-0.75112	0.455517	-0.0780215	0.034789	0.0582026
nitrate reduction (dissimilatory)	1.79808	1.84444	0.974864	0.333542	-1.81696	5.41312	-0.0530675	0.231704	-0.229032	0.819623	-0.507198	0.401063	-0.144979	0.0760789	-1.90564	0.0614912	-0.294091	0.00413278	0.377399	0.164149	2.29913	0.0249949	0.0556735	0.699125	-0.257992	0.760807	-0.339103	0.735716	-1.74915	1.23316	0.507134	0.752703	0.67375	0.503057	-0.968136	1.9824	0.165268	0.285144	0.579596	0.564357	-0.393604	0.724141	0.147408	0.146861	1.00372	0.319543	-0.140435	0.435251	0.144984
xylose degradation	3.0771	1.01807	3.02249	0.00368345	1.08172	5.07247	-0.0241356	0.127892	-0.188718	0.85095	-0.2748	0.226529	-0.0259114	0.0419929	-0.617043	0.539541	-0.108216	0.0563932	-0.0324919	0.0906044	-0.358612	0.721144	-0.210073	0.14509	-0.240058	0.419939	-0.57165	0.569694	-1.06312	0.583007	0.469851	0.415466	1.1309	0.262597	-0.344447	1.28415	-0.095209	0.15739	-0.604925	0.54751	-0.403687	0.213269	0.0414868	0.0810624	0.511789	0.610677	-0.117392	0.200366	-0.400315
Bifidobacterium shunt	1.93945	0.491743	3.94403	0.000212331	0.97565	2.90325	0.192639	0.0617741	3.11845	0.00279179	0.0715644	0.313714	0.0311656	0.0202833	1.53652	0.129669	-0.00858889	0.07092	-0.0820116	0.0437634	-1.87398	0.0658053	-0.167786	0.00376312	-0.147682	0.202837	-0.728082	0.469395	-0.545236	0.249871	-0.00695364	0.200677	-0.034651	0.972473	-0.400273	0.386365	0.078502	0.0760218	1.03262	0.305924	-0.070498	0.227502	-0.0133241	0.0391544	-0.340296	0.734822	-0.0900653	0.0634172	0.128726
galacturonate degradation I	1.36474	0.599946	2.27476	0.026508	0.188864	2.54061	0.139821	0.0753668	1.8552	0.068482	-0.00789561	0.287537	0.0275788	0.0247464	1.11446	0.269527	-0.0209232	0.0760808	-0.0803433	0.0533931	-1.50475	0.137634	-0.184992	0.0243052	-0.188182	0.247469	-0.760425	0.449978	-0.673213	0.296849	0.181984	0.244833	0.743299	0.460201	-0.29788	0.661849	0.0757328	0.0927496	0.81653	0.417427	-0.106053	0.257519	-0.00893387	0.0477699	-0.187019	0.852277	-0.102561	0.0846935	0.147837
Entner-Doudoroff pathway	0.666194	1.94759	0.34206	0.733501	-3.15102	4.48341	0.0789225	0.244662	0.322578	0.748136	-0.400606	0.558451	-0.0937093	0.0803337	-1.1665	0.248028	-0.25116	0.0637418	0.28274	0.173329	1.63124	0.108079	-0.0569782	0.622459	0.10767	0.803355	0.134026	0.893831	-1.46688	1.68222	0.661123	0.794798	0.831813	0.408813	-0.896653	2.2189	0.218803	0.301091	0.726701	0.470235	-0.371325	0.808931	-0.0159427	0.155075	-0.102807	0.918459	-0.319883	0.287998	0.219315
mannose degradation	2.938	0.629105	4.67013	1.74148e-05	1.70498	4.17102	0.0735515	0.0790298	0.930681	0.355748	-0.081344	0.228447	-0.0273956	0.0259491	-1.05574	0.295319	-0.0782548	0.0234637	-0.0648846	0.0559881	-1.1589	0.251089	-0.174619	0.0448501	0.159422	0.259497	0.614352	0.541306	-0.349182	0.668027	0.0194907	0.256733	0.0759182	0.939737	-0.483696	0.522678	0.0897335	0.0972574	0.92264	0.35989	-0.100887	0.280354	-0.0511783	0.0500916	-1.02169	0.311028	-0.149356	0.0469996	0.221568
rhamnose degradation	2.53663	1.07179	2.36671	0.0211917	0.435947	4.63731	0.0289003	0.134642	0.214646	0.830771	-0.234992	0.292793	-0.035373	0.044209	-0.80013	0.426792	-0.122021	0.0512751	-0.0306003	0.0953859	-0.320805	0.749473	-0.217553	0.156353	-0.366619	0.4421	-0.829267	0.410241	-1.23312	0.499882	0.563582	0.437391	1.28851	0.202516	-0.293689	1.42085	-0.0061529	0.165696	-0.0371338	0.970502	-0.33091	0.318605	0.0710423	0.0853403	0.832459	0.408451	-0.0962215	0.238306	-0.390029
pyruvate:formate lyase	2.17221	0.443305	4.90004	7.61229e-06	1.30335	3.04107	0.0675839	0.0556891	1.21359	0.229659	-0.0415648	0.176733	0.013375	0.0182853	0.731461	0.467345	-0.0224635	0.0492135	-0.0907587	0.0394526	-2.30045	0.0249151	-0.168084	-0.0134331	-0.0914895	0.182857	-0.500333	0.618671	-0.449883	0.266904	0.0184015	0.180909	0.101717	0.919321	-0.336174	0.372977	0.120705	0.0685334	1.76125	0.0832903	-0.0136182	0.255028	-0.00587761	0.0352976	-0.166516	0.868311	-0.0750596	0.0633044	-0.0593776
acetate to acetyl-CoA	2.65383	1.50654	1.76153	0.0832428	-0.298946	5.6066	-0.12772	0.189256	-0.674851	0.502363	-0.498655	0.243215	-0.00207965	0.0621414	-0.0334664	0.973414	-0.123875	0.119715	-0.14194	0.134077	-1.05864	0.294007	-0.404726	0.120847	0.537835	0.621429	0.865482	0.390222	-0.680143	1.75581	-1.48549	0.614809	-2.41618	0.0187443	-2.69049	-0.280486	-0.0462123	0.232906	-0.198416	0.84339	-0.502701	0.410276	-0.0993669	0.119957	-0.828357	0.410751	-0.334478	0.135744	0.00905452
glutamate degradation II	-8.13301	1.9379	-4.19682	9.08356e-05	-11.9312	-4.3348	0.00988046	0.243444	0.0405862	0.967761	-0.467261	0.487022	0.156404	0.0799338	1.95667	0.0550444	-0.000263061	0.313072	-0.0209782	0.172466	-0.121637	0.903593	-0.359006	0.317049	0.5817	0.799357	0.727711	0.469621	-0.98501	2.14841	-0.584005	0.790842	-0.738459	0.463114	-2.13403	0.966017	0.0120855	0.299592	0.0403397	0.967956	-0.575105	0.599276	-0.121108	0.154303	-0.784873	0.435616	-0.423536	0.18132	-0.916338
pyruvate dehydrogenase complex	-5.86501	2.47427	-2.3704	0.0209999	-10.7145	-1.01552	-0.134068	0.310825	-0.431329	0.667775	-0.743273	0.475137	0.0946447	0.102058	0.927362	0.357454	-0.105385	0.294675	-0.222324	0.220202	-1.00964	0.316723	-0.653911	0.209263	-1.53817	1.0206	-1.50712	0.137027	-3.53852	0.462174	0.73809	1.00973	0.730976	0.467639	-1.24095	2.71713	-0.276759	0.382514	-0.723526	0.472168	-1.02647	0.472955	0.497911	0.197011	2.52733	0.0141462	0.111777	0.884045	-0.16506
pyruvate:ferredoxin oxidoreductase	1.09388	0.813418	1.34479	0.183754	-0.500392	2.68815	0.144666	0.102184	1.41575	0.162019	-0.0556097	0.344943	0.0171445	0.0335516	0.510989	0.611234	-0.0486154	0.0829043	-0.0517745	0.0723913	-0.715203	0.477257	-0.193659	0.0901098	-0.0535393	0.335523	-0.159569	0.873756	-0.711153	0.604074	-0.447778	0.331949	-1.34894	0.182427	-1.09839	0.202831	0.241071	0.125751	1.91704	0.0599977	-0.00539735	0.487539	-0.0133581	0.0647673	-0.206247	0.837296	-0.1403	0.113584	-0.0978838
pentose phosphate pathway (oxidative phase)	2.10108	1.68857	1.24429	0.21823	-1.20846	5.41061	0.204074	0.212122	0.96206	0.339881	-0.211678	0.619827	-0.166249	0.0696495	-2.38693	0.0201586	-0.302759	-0.0297382	0.190667	0.150277	1.26878	0.209421	-0.103869	0.485204	0.44157	0.696511	0.633974	0.528507	-0.923567	1.80671	0.883249	0.689092	1.28176	0.204859	-0.467347	2.23384	0.187158	0.261047	0.716953	0.476185	-0.324484	0.698801	-0.109588	0.13445	-0.815083	0.418248	-0.373105	0.153929	0.273365
pentose phosphate pathway (non-oxidative branch)	2.09653	0.436588	4.80209	1.08498e-05	1.24084	2.95223	0.199732	0.0548453	3.64174	0.000566095	0.0922373	0.307227	0.0272077	0.0180082	1.51085	0.136076	-0.00808776	0.0625032	-0.0889843	0.0388548	-2.29018	0.0255418	-0.165138	-0.0128303	0.00607782	0.180086	0.0337495	0.973189	-0.346885	0.359041	0.0335885	0.178168	0.188521	0.851104	-0.315615	0.382792	0.0709303	0.0674949	1.0509	0.29752	-0.0613573	0.203218	-0.021498	0.0347627	-0.618421	0.538639	-0.0896317	0.0466357	0.0959257
methionine degradation I	2.17088	0.625205	3.47227	0.000963357	0.9455	3.39626	0.128598	0.0785399	1.63736	0.106789	-0.025337	0.282534	0.0247519	0.0257882	0.959814	0.341001	-0.0257921	0.075296	-0.0728034	0.055641	-1.30845	0.195712	-0.181858	0.0362511	-0.195535	0.257888	-0.758214	0.451291	-0.700987	0.309918	0.203668	0.255141	0.798255	0.427871	-0.2964	0.703736	-0.028661	0.0966545	-0.29653	0.767849	-0.2181	0.160778	0.0364134	0.0497812	0.73147	0.46734	-0.0611559	0.133983	-0.0319989
methionine degradation II	-5.58145	2.18626	-2.55297	0.0132422	-9.86644	-1.29646	0.0104729	0.274644	0.0381327	0.969708	-0.527819	0.548764	0.0521037	0.0901781	0.577787	0.56557	-0.124642	0.228849	-0.206269	0.194569	-1.06013	0.293334	-0.587618	0.17508	-0.473065	0.901801	-0.524578	0.601809	-2.24056	1.29443	0.228507	0.892196	0.256118	0.798736	-1.52016	1.97718	-0.44386	0.337988	-1.31324	0.194102	-1.1063	0.218584	-0.0094679	0.174078	-0.0543888	0.956806	-0.350655	0.331719	0.0796674
isoleucine degradation	1.20438	2.14211	0.562239	0.576048	-2.99408	5.40283	-0.211474	0.269097	-0.785866	0.435039	-0.738895	0.315946	-0.129284	0.0883569	-1.4632	0.148633	-0.30246	0.0438928	0.26023	0.19064	1.36503	0.17734	-0.113418	0.633877	0.13091	0.88359	0.148157	0.882715	-1.60089	1.86271	0.152559	0.874178	0.174517	0.862047	-1.5608	1.86592	0.610692	0.331162	1.84409	0.0701093	-0.0383738	1.25976	0.0406021	0.170563	0.238048	0.812655	-0.293694	0.374899	0.0824492
lactaldehyde degradation	-0.70712	2.95444	-0.239342	0.811656	-6.49771	5.08347	-0.269961	0.371144	-0.727375	0.469825	-0.99739	0.457468	-0.00827524	0.121864	-0.0679057	0.946086	-0.247123	0.230573	0.145584	0.262934	0.553689	0.581849	-0.369758	0.660926	1.93623	1.21866	1.58881	0.117359	-0.452308	4.32477	-0.445019	1.20568	-0.369101	0.713352	-2.80811	1.91808	0.0456909	0.456746	0.100036	0.920649	-0.849514	0.940896	-0.269567	0.235243	-1.14591	0.256383	-0.730635	0.191501	-0.000202459
alanine degradation II	-4.02261	1.96358	-2.04861	0.0448822	-7.87116	-0.174065	-0.190919	0.24667	-0.773984	0.441979	-0.674383	0.292546	-0.0233431	0.080993	-0.288211	0.774179	-0.182087	0.1354	0.065398	0.174752	0.374234	0.70955	-0.277109	0.407905	-0.323677	0.809949	-0.399626	0.690851	-1.91115	1.26379	0.443951	0.801322	0.554024	0.581621	-1.12661	2.01451	-0.125557	0.303562	-0.413613	0.680633	-0.720529	0.469414	-0.0442162	0.156347	-0.282807	0.778298	-0.350652	0.262219	-0.329273
glycine degradation	0.445247	1.76377	0.25244	0.801564	-3.01168	3.90218	-0.115131	0.22157	-0.519614	0.605245	-0.549399	0.319138	0.0203674	0.0727515	0.279958	0.780473	-0.122223	0.162958	0.00370772	0.15697	0.0236206	0.981234	-0.303947	0.311362	0.0718229	0.727532	0.0987214	0.921689	-1.35411	1.49776	0.806447	0.719782	1.1204	0.267006	-0.6043	2.21719	-0.310671	0.272673	-1.13935	0.259084	-0.845101	0.223758	0.00879909	0.140438	0.0626546	0.95025	-0.266455	0.284053	-0.707935
formate conversion	-6.13014	1.26539	-4.84445	9.31093e-06	-8.61027	-3.65002	-0.232281	0.158962	-1.46124	0.149168	-0.543841	0.0792787	0.0299055	0.0521945	0.572963	0.568811	-0.0723938	0.132205	-0.0366878	0.112616	-0.32578	0.745724	-0.25741	0.184034	0.284621	0.521957	0.545296	0.587572	-0.738396	1.30764	-0.0100691	0.516397	-0.0194987	0.984508	-1.02219	1.00205	0.0650172	0.195625	0.332355	0.740779	-0.318401	0.448436	-0.0978892	0.100755	-0.971554	0.335173	-0.295366	0.0995876	-0.122703
aspartate degradation II	0.897103	1.63598	0.54836	0.58548	-2.30935	4.10356	0.24843	0.205515	1.20881	0.231476	-0.154373	0.651233	-0.161128	0.0674801	-2.38778	0.0201165	-0.293386	-0.0288689	0.397754	0.145596	2.7319	0.0082585	0.112391	0.683117	0.151524	0.674817	0.224541	0.823099	-1.17109	1.47414	0.857024	0.667629	1.28368	0.204188	-0.451504	2.16555	0.0698792	0.252916	0.276294	0.783272	-0.425827	0.565585	0.0252911	0.130262	0.194155	0.84671	-0.230018	0.280601	0.151364
urea degradation	-5.90019	2.10805	-2.79889	0.00688602	-10.0319	-1.76849	0.691803	0.264818	2.61237	0.0113458	0.172768	1.21084	0.0914325	0.086952	1.05153	0.297233	-0.0789902	0.261855	-0.0222197	0.187609	-0.118436	0.906118	-0.389926	0.345487	0.289164	0.86954	0.332548	0.740635	-1.4151	1.99343	-1.76477	0.860278	-2.05139	0.0446016	-3.45088	-0.0786553	0.20815	0.325897	0.638699	0.525449	-0.430596	0.846895	-0.0411312	0.16785	-0.245047	0.807256	-0.370112	0.28785	-0.287188
valine degradation I	4.10413	1.82171	2.2529	0.0279347	0.533637	7.67462	-0.555889	0.228848	-2.42907	0.0181495	-1.00442	-0.107355	-0.151806	0.0751414	-2.02027	0.0478264	-0.29908	-0.00453151	0.148358	0.162126	0.915077	0.363814	-0.169403	0.466119	0.255411	0.751431	0.339899	0.73512	-1.21737	1.72819	-0.0970606	0.743427	-0.130558	0.896561	-1.55415	1.36003	0.459073	0.28163	1.63005	0.108329	-0.0929126	1.01106	-0.0166425	0.145052	-0.114735	0.909038	-0.300938	0.267653	-0.254877
acetyl-CoA to acetate	1.99446	0.362978	5.49471	8.41835e-07	1.28304	2.70589	0.237946	0.0455982	5.21832	2.36595e-06	0.148575	0.327317	0.0241753	0.014972	1.6147	0.111623	-0.00516928	0.0535199	-0.0477704	0.0323038	-1.47879	0.144428	-0.111085	0.0155438	-0.113624	0.149723	-0.758894	0.450887	-0.407077	0.179828	0.177879	0.148129	1.20084	0.234532	-0.112448	0.468206	0.0588273	0.0561151	1.04833	0.29869	-0.0511563	0.168811	-0.0133145	0.0289017	-0.460684	0.64669	-0.0699608	0.0433317	0.0439345
starch degradation	1.33202	0.723877	1.84012	0.0706983	-0.0867534	2.75079	0.244021	0.0909353	2.68346	0.0094029	0.0657909	0.422251	0.0593753	0.0298582	1.98857	0.051315	0.000854259	0.117896	-0.118814	0.0644225	-1.8443	0.0700786	-0.24508	0.00745166	0.105145	0.298589	0.352139	0.725968	-0.480079	0.690369	-0.272842	0.295409	-0.923608	0.35939	-0.851832	0.306149	0.00745412	0.111909	0.0666088	0.947115	-0.211883	0.226791	-0.0427419	0.0576378	-0.74156	0.461247	-0.15571	0.0702261	0.0653371
threonine degradation I	1.46115	0.413365	3.53478	0.000793058	0.650973	2.27133	0.210289	0.0519279	4.04964	0.000149374	0.108513	0.312066	0.0478436	0.0170503	2.80602	0.00675293	0.0144256	0.0812616	-0.0831288	0.036788	-2.25967	0.0274855	-0.155232	-0.0110257	-0.0738294	0.170507	-0.432999	0.666568	-0.408017	0.260358	-0.0177902	0.168691	-0.10546	0.916362	-0.348418	0.312838	0.0571703	0.0639047	0.894618	0.374566	-0.0680806	0.182421	-0.0164484	0.0329136	-0.499743	0.619084	-0.0809579	0.0480611	0.0380078
lactose degradation	3.14027	0.401716	7.81714	1.00541e-10	2.35292	3.92762	0.091064	0.0504646	1.80451	0.0761701	-0.00784474	0.189973	0.00715077	0.0165698	0.431553	0.667613	-0.0253255	0.039627	-0.00699504	0.0357513	-0.195658	0.845539	-0.0770663	0.0630762	0.061126	0.165702	0.368891	0.713508	-0.263644	0.385896	0.0242519	0.163937	0.147934	0.882891	-0.297059	0.345563	-0.00345925	0.0621038	-0.055701	0.955765	-0.125181	0.118262	-0.00129115	0.0319861	-0.0403659	0.967935	-0.0639827	0.0614005	0.070217
glutamine degradation II	2.79216	0.48895	5.71052	3.71899e-07	1.83384	3.75049	0.106796	0.0614232	1.7387	0.0872175	-0.013591	0.227183	0.0398311	0.0201681	1.97496	0.052879	0.000302468	0.0793598	-0.110693	0.0435148	-2.5438	0.0135593	-0.195981	-0.0254055	-0.0887772	0.201685	-0.440177	0.661391	-0.484073	0.306519	-0.30718	0.199537	-1.53947	0.128948	-0.698265	0.083905	0.0478206	0.07559	0.632632	0.529378	-0.100333	0.195974	-0.00486703	0.038932	-0.125013	0.900931	-0.0811724	0.0714383	0.0145689
serine degradation	3.17212	0.422487	7.5082	3.39026e-10	2.34406	4.00018	0.164162	0.0530739	3.09308	0.00300549	0.0601391	0.268185	-0.00227788	0.0174266	-0.130713	0.89644	-0.0364334	0.0318776	-0.0267517	0.0375999	-0.711484	0.479541	-0.100446	0.0469426	-0.0294504	0.17427	-0.168993	0.86637	-0.371013	0.312113	0.107949	0.172414	0.626104	0.533622	-0.229976	0.445874	0.13361	0.065315	2.04562	0.045185	0.00559482	0.261625	-0.0270932	0.03364	-0.805387	0.423776	-0.0930264	0.0388399	0.0234323
pectine degradation II	1.80604	1.86728	0.967205	0.337324	-1.85376	5.46584	0.0808648	0.234572	0.344733	0.731501	-0.378889	0.540618	-0.0551589	0.0770209	-0.716155	0.476674	-0.206117	0.0957993	0.113703	0.166181	0.684213	0.496475	-0.212006	0.439413	-0.849634	0.770227	-1.1031	0.27439	-2.35925	0.659983	0.713576	0.762022	0.936424	0.352809	-0.77996	2.20711	-0.00297638	0.288675	-0.0103105	0.991808	-0.568769	0.562816	0.0993365	0.14868	0.668124	0.506617	-0.19207	0.390743	-0.0162393
arabinoxylan degradation	2.48912	0.633274	3.93055	0.000222003	1.24792	3.73031	0.199711	0.0795535	2.51039	0.0147734	0.0437887	0.355633	0.0400442	0.0261211	1.53302	0.130527	-0.0111522	0.0912405	-0.0894244	0.0563591	-1.58669	0.11784	-0.199886	0.0210375	-0.184344	0.261217	-0.705712	0.483098	-0.696319	0.327631	-0.224907	0.258434	-0.870269	0.387622	-0.731429	0.281615	-0.0371546	0.0979019	-0.379509	0.70565	-0.229039	0.15473	0.018903	0.0504236	0.374884	0.709069	-0.0799255	0.117731	0.0352837
butyrate production II	-2.31656	2.43331	-0.95202	0.344906	-7.08575	2.45264	-0.585343	0.305678	-1.9149	0.0602763	-1.18446	0.0137756	0.040392	0.100368	0.402438	0.688792	-0.156326	0.23711	0.155924	0.216556	0.72002	0.474308	-0.268517	0.580366	-0.236922	1.00371	-0.236047	0.8142	-2.20415	1.7303	-1.23484	0.993014	-1.24353	0.21851	-3.18111	0.711429	0.398488	0.376181	1.0593	0.29371	-0.338813	1.13579	0.157318	0.193749	0.811966	0.420021	-0.222423	0.537059	0.0615142
fructan degradation	3.22638	0.594187	5.42991	1.07412e-06	2.0618	4.39097	0.11426	0.0746433	1.53074	0.131089	-0.0320385	0.260558	0.00256183	0.0245088	0.104527	0.9171	-0.0454746	0.0505982	-0.103523	0.0528805	-1.95768	0.054923	-0.207167	0.000120671	0.0668866	0.245094	0.272902	0.785866	-0.413488	0.547262	-0.285259	0.242483	-1.17641	0.244078	-0.760517	0.189999	0.127299	0.0918592	1.3858	0.170937	-0.0527422	0.307339	-0.0419161	0.0473114	-0.885963	0.379175	-0.134645	0.0508125	0.145148
glutamine degradation I	2.0444	0.66571	3.07101	0.0032038	0.739633	3.34917	0.132495	0.0836282	1.58434	0.118374	-0.0314131	0.296403	-0.0639084	0.027459	-2.32742	0.0233348	-0.117727	-0.0100899	0.0615699	0.0592458	1.03923	0.302869	-0.0545498	0.177689	-0.246469	0.274596	-0.89757	0.373002	-0.784667	0.291729	0.644281	0.271671	2.37155	0.0209403	0.111815	1.17675	0.116877	0.102916	1.13565	0.26062	-0.0848357	0.318589	0.0494815	0.0530063	0.933502	0.354302	-0.0544089	0.153372	0.030422
acetyl-CoA to crotonyl-CoA	0.25312	0.995225	0.254335	0.800106	-1.69748	2.20372	-0.0504312	0.125023	-0.403377	0.688105	-0.295471	0.194609	-0.00945195	0.0410507	-0.230251	0.81868	-0.0899098	0.0710059	0.0446451	0.0885714	0.504057	0.616067	-0.128952	0.218242	0.597763	0.410516	1.45612	0.150571	-0.206834	1.40236	0.632962	0.406143	1.55847	0.124382	-0.163065	1.42899	0.294625	0.153858	1.91491	0.0602742	-0.00693126	0.596182	-0.12281	0.0792434	-1.54978	0.126454	-0.278124	0.0325048	0.10796
cysteine biosynthesis/homocysteine degradation	-5.22404	1.9746	-2.64562	0.0103954	-9.09418	-1.3539	-0.268453	0.248054	-1.08224	0.283477	-0.75463	0.217724	0.0428193	0.0814475	0.525729	0.601014	-0.116815	0.202454	-0.154146	0.175732	-0.877164	0.383896	-0.498575	0.190283	0.587407	0.814494	0.721193	0.473592	-1.00897	2.18379	-0.0229831	0.805818	-0.0285215	0.977341	-1.60236	1.55639	-0.162709	0.305266	-0.533006	0.595998	-0.761018	0.435601	-0.178255	0.157225	-1.13376	0.261404	-0.48641	0.129899	-0.489564
cysteine degradation I	2.15623	0.713558	3.02181	0.00369061	0.757685	3.55478	0.0472856	0.0896389	0.527512	0.599783	-0.128403	0.222975	0.0136341	0.0294326	0.46323	0.644875	-0.0440527	0.0713208	-0.0621639	0.0635041	-0.978896	0.331562	-0.18663	0.0623018	-0.259714	0.294333	-0.882384	0.381091	-0.836596	0.317167	-0.391684	0.291197	-1.34508	0.183661	-0.962421	0.179052	0.0331108	0.110313	0.300152	0.765099	-0.1831	0.249321	0.0293831	0.0568161	0.517161	0.606945	-0.0819744	0.140741	-0.075351
butyrate production I	3.17636	2.24087	1.41747	0.161519	-1.21567	7.56839	-0.0424901	0.281504	-0.150939	0.88053	-0.594228	0.509248	-0.188792	0.0924308	-2.04253	0.0455006	-0.369953	-0.00763138	-0.043394	0.19943	-0.21759	0.828487	-0.434269	0.347481	-0.28605	0.924329	-0.309468	0.758038	-2.0977	1.5256	0.757473	0.914483	0.828307	0.410779	-1.03488	2.54983	0.310476	0.346431	0.896212	0.373721	-0.368517	0.989469	0.0434871	0.178427	0.243725	0.808275	-0.306223	0.393197	-0.0487703
succinate production	1.47659	0.483351	3.05491	0.00335604	0.529244	2.42394	0.0483305	0.0607198	0.795959	0.429194	-0.0706781	0.167339	-0.0165061	0.0199371	-0.827908	0.411004	-0.055582	0.0225699	-0.0193561	0.0430165	-0.449969	0.654355	-0.103667	0.0649547	0.133375	0.199375	0.668966	0.506083	-0.257393	0.524144	0.128884	0.197252	0.653398	0.515996	-0.257722	0.51549	0.138863	0.0747243	1.85834	0.0680283	-0.00759378	0.28532	-0.0298938	0.0384862	-0.776742	0.440363	-0.105325	0.0455377	0.0110416
homoacetogenesis	2.73271	1.55553	1.75677	0.0840593	-0.316077	5.7815	0.065523	0.19541	0.33531	0.738561	-0.317474	0.44852	0.0171948	0.0641621	0.267991	0.789626	-0.108561	0.14295	0.0689768	0.138437	0.498255	0.620126	-0.202355	0.340308	0.974826	0.641636	1.51928	0.133944	-0.282757	2.23241	-0.853805	0.634801	-1.345	0.183689	-2.09799	0.390383	-0.167065	0.24048	-0.694714	0.489916	-0.638397	0.304267	-0.241153	0.123857	-1.94702	0.0562176	-0.483908	0.00160323	0.132616
threonine degradation II	1.18951	0.625787	1.90081	0.062133	-0.0370155	2.41603	0.198713	0.078613	2.52774	0.0141313	0.0446345	0.352792	-0.00914741	0.0258123	-0.354383	0.724295	-0.0597385	0.0414437	-0.05672	0.0556928	-1.01844	0.312557	-0.165876	0.052436	-0.119272	0.258128	-0.462064	0.645707	-0.625194	0.386651	0.451948	0.255379	1.76972	0.0818555	-0.0485852	0.952482	-0.151667	0.0967445	-1.5677	0.12221	-0.341282	0.0379491	-0.00891068	0.0498275	-0.178831	0.858673	-0.106571	0.0887494	-0.24262
propionate production II	1.65866	0.875849	1.89377	0.063079	-0.0579721	3.37529	0.0304193	0.110026	0.276473	0.783135	-0.185228	0.246067	0.0178664	0.0361267	0.494549	0.622724	-0.0529406	0.0886735	-0.136327	0.0779474	-1.74897	0.0854108	-0.289102	0.0164467	0.342453	0.361275	0.9479	0.346982	-0.365634	1.05054	-0.501003	0.357427	-1.40169	0.166159	-1.20155	0.199541	0.0680504	0.135403	0.502576	0.617102	-0.197335	0.333436	-0.0912976	0.0697383	-1.30914	0.195477	-0.227982	0.045387	-0.0711559
propionate production III	-7.3347	1.74608	-4.20067	8.96509e-05	-10.757	-3.91245	-0.346722	0.219347	-1.5807	0.119205	-0.776634	0.0831906	0.135586	0.0720217	1.88257	0.0646098	-0.00557396	0.276746	0.0504398	0.155395	0.324591	0.746619	-0.254129	0.355008	0.745801	0.720233	1.0355	0.304591	-0.66583	2.15743	-0.367921	0.712562	-0.516336	0.607518	-1.76452	1.02867	-0.208151	0.269938	-0.771106	0.44367	-0.737219	0.320918	0.0168903	0.139029	0.121488	0.903711	-0.255602	0.289383	-0.638369
arginine degradation I	2.32663	0.932963	2.49381	0.015412	0.498057	4.15521	0.0150895	0.117201	0.128749	0.897987	-0.214621	0.2448	-0.0197078	0.0384825	-0.512123	0.610445	-0.0951322	0.0557166	-0.0648532	0.0830304	-0.781078	0.437828	-0.22759	0.0978834	-0.554297	0.384834	-1.44035	0.154965	-1.30856	0.199964	-0.309662	0.380735	-0.813326	0.419247	-1.05589	0.436565	0.236386	0.144233	1.63892	0.106464	-0.0463055	0.519077	0.11923	0.074286	1.60501	0.113742	-0.026368	0.264828	0.0948715
lactate production	2.42954	0.645924	3.76134	0.000385891	1.16355	3.69553	0.141045	0.0811427	1.73823	0.0873002	-0.0179922	0.300081	0.00328607	0.0266429	0.123338	0.902252	-0.048933	0.0555051	-0.110727	0.057485	-1.92619	0.0588217	-0.223396	0.00194134	-0.375107	0.266435	-1.40787	0.164328	-0.897309	0.147096	-0.21291	0.263597	-0.807709	0.422449	-0.72955	0.303731	-0.0234025	0.0998576	-0.234359	0.815504	-0.21912	0.172315	0.0113387	0.0514309	0.220466	0.826257	-0.0894639	0.112141	-0.000409267
ethanol production I	-0.219159	1.12525	-0.194765	0.846235	-2.4246	1.98629	0.315598	0.141357	2.23264	0.0293161	0.0385446	0.592652	-0.0160058	0.0464138	-0.344849	0.731414	-0.106975	0.0749637	-0.00110908	0.100143	-0.011075	0.9912	-0.197386	0.195168	-0.119908	0.464149	-0.25834	0.797029	-1.02962	0.789807	0.588851	0.459205	1.28233	0.20466	-0.311174	1.48888	-0.375172	0.173959	-2.15666	0.0350492	-0.716126	-0.0342174	0.0231505	0.0895964	0.258387	0.796993	-0.152455	0.198756	0.0385086
fucose degradation	2.37592	1.44903	1.63966	0.106309	-0.464128	5.21597	-0.00338797	0.182031	-0.0186121	0.985212	-0.360162	0.353386	-0.0559439	0.0597692	-0.935999	0.353026	-0.173089	0.0612015	0.115256	0.128959	0.893744	0.37503	-0.137498	0.36801	-0.0855102	0.597705	-0.143064	0.886719	-1.25699	1.08597	0.488953	0.591339	0.826858	0.411594	-0.67005	1.64796	0.157714	0.224015	0.704034	0.484135	-0.281347	0.596776	0.00584715	0.115377	0.0506785	0.95975	-0.220288	0.231982	-0.282935
galactose degradation	2.89369	0.504081	5.74054	3.31749e-07	1.90571	3.88167	0.107932	0.0633239	1.70444	0.0934721	-0.0161806	0.232045	0.00570701	0.0207921	0.274479	0.784659	-0.0350448	0.0464589	-0.153735	0.0448614	-3.42688	0.00110818	-0.241661	-0.0658078	0.014662	0.207926	0.0705156	0.944018	-0.392866	0.42219	-0.258061	0.205711	-1.25448	0.214533	-0.661248	0.145127	0.0931568	0.0779291	1.19541	0.236632	-0.0595814	0.245895	-0.0349698	0.0401368	-0.871267	0.387081	-0.113636	0.0436968	0.075415
arabinose degradation	-6.36526	2.28757	-2.78254	0.0072001	-10.8488	-1.8817	-0.81757	0.287371	-2.845	0.00606675	-1.38081	-0.254334	0.0772769	0.0943569	0.818985	0.416036	-0.107659	0.262213	-0.217264	0.203586	-1.06719	0.290162	-0.616285	0.181756	-0.961982	0.943591	-1.01949	0.312064	-2.81139	0.887423	2.72876	0.93354	2.92302	0.00488271	0.899052	4.55846	-0.494515	0.35365	-1.39832	0.167166	-1.18766	0.198627	0.490669	0.182145	2.69384	0.00914605	0.133672	0.847666	1.60999
lysine degradation II	-6.055	1.04459	-5.79654	2.67959e-07	-8.10235	-4.00764	0.00580714	0.131224	0.0442537	0.964849	-0.251387	0.263001	-0.0321309	0.0430868	-0.745725	0.458745	-0.11658	0.0523177	0.0506077	0.0929646	0.544375	0.588201	-0.1316	0.232815	-0.149817	0.430878	-0.347702	0.729281	-0.994323	0.694688	0.300274	0.426288	0.704391	0.483915	-0.535236	1.13578	-0.00406057	0.16149	-0.0251444	0.980023	-0.320574	0.312453	-0.0288215	0.083174	-0.34652	0.730164	-0.191839	0.134197	0.112331
fructose degradation	2.01821	0.931734	2.16608	0.0342889	0.192046	3.84437	0.0497035	0.117047	0.424647	0.672613	-0.179704	0.279111	0.0225108	0.0384318	0.585732	0.560252	-0.0528142	0.0978357	-0.0940281	0.082921	-1.13395	0.261327	-0.25655	0.068494	-0.21015	0.384327	-0.546801	0.586543	-0.963418	0.543117	-0.970652	0.380233	-2.55278	0.0132486	-1.7159	-0.225408	0.0455622	0.144043	0.316311	0.752865	-0.236756	0.327881	0.0105	0.0741881	0.141532	0.887924	-0.134906	0.155906	0.000939098
trehalose degradation	-6.88273	2.13339	-3.2262	0.00203304	-11.0641	-2.70137	0.194136	0.268001	0.724386	0.471644	-0.331137	0.71941	0.0491806	0.0879972	0.558889	0.578318	-0.123291	0.221652	0.0182164	0.189864	0.0959446	0.923884	-0.35391	0.390343	-1.39505	0.879992	-1.58529	0.118157	-3.1198	0.329707	0.0112873	0.870618	0.0129647	0.989699	-1.69509	1.71767	0.271675	0.329814	0.823722	0.41336	-0.374749	0.918098	0.116891	0.169868	0.68813	0.494023	-0.216044	0.449827	-0.352942
histidine degradation	-1.20192	2.86963	-0.418841	0.676828	-6.82628	4.42245	-0.700727	0.36049	-1.94382	0.0566115	-1.40727	0.00582076	-0.037231	0.118365	-0.314543	0.7542	-0.269223	0.194761	0.509606	0.255387	1.99543	0.0505425	0.00905752	1.01015	-0.297452	1.18368	-0.251294	0.802445	-2.61742	2.02252	0.667253	1.17107	0.569779	0.570955	-1.62801	2.96251	-0.726072	0.443634	-1.63665	0.10694	-1.59558	0.143435	0.231943	0.22849	1.01511	0.314129	-0.21589	0.679776	0.431515
lysine degradation I	-5.0946	2.11458	-2.40927	0.01907	-9.2391	-0.950099	-0.348952	0.265639	-1.31363	0.193971	-0.869594	0.171691	0.0455501	0.0872214	0.522236	0.603429	-0.125401	0.216501	0.178586	0.18819	0.948964	0.346446	-0.19026	0.547431	-0.316553	0.872234	-0.362922	0.717939	-2.0261	1.39299	0.0178985	0.862943	0.0207412	0.983521	-1.67344	1.70924	-0.141845	0.326906	-0.433902	0.665916	-0.78257	0.49888	-0.00721722	0.168371	-0.0428651	0.965951	-0.337217	0.322783	-0.096164
sucrose degradation I	3.10027	0.619373	5.00549	5.18283e-06	1.88632	4.31421	0.106575	0.0778072	1.36974	0.175874	-0.045924	0.259075	0.0141861	0.0255477	0.555279	0.580768	-0.0358864	0.0642586	-0.129795	0.055122	-2.35468	0.0218283	-0.237832	-0.0217576	-0.108322	0.255483	-0.423989	0.67309	-0.609059	0.392415	-0.333754	0.252761	-1.32043	0.191706	-0.829156	0.161649	0.0772707	0.0957528	0.806981	0.422865	-0.110401	0.264943	-0.00858343	0.0493168	-0.174047	0.862414	-0.105242	0.0880756	0.0913431
arginine degradation IV	-2.85265	3.06844	-0.929674	0.356265	-8.86668	3.16138	-0.244739	0.385465	-0.634918	0.527896	-1.00024	0.510759	0.0411719	0.126566	0.3253	0.746086	-0.206893	0.289237	-0.08316	0.27308	-0.304526	0.761781	-0.618387	0.452067	0.605345	1.26569	0.478274	0.634194	-1.87536	3.08605	-0.0200021	1.25221	-0.0159735	0.987309	-2.47428	2.43428	-0.319621	0.47437	-0.673781	0.503038	-1.24937	0.610127	-0.350536	0.244321	-1.43474	0.156554	-0.829395	0.128323	0.724843
sucrose degradation II	2.76897	1.04574	2.64786	0.0103342	0.71936	4.81859	0.0736617	0.131369	0.560726	0.577073	-0.183816	0.331139	0.0663414	0.0431343	1.53802	0.129301	-0.0182003	0.150883	-0.117646	0.0930671	-1.26409	0.211085	-0.300054	0.0647626	0.462299	0.431353	1.07174	0.288128	-0.383137	1.30774	-1.38611	0.426758	-3.24799	0.00190533	-2.22254	-0.549674	-0.126288	0.161668	-0.781158	0.437781	-0.443151	0.190575	-0.147968	0.0832657	-1.77706	0.0806278	-0.311166	0.0152299	-0.0367698
arginine degradation V	1.98808	1.60022	1.24238	0.21893	-1.14829	5.12444	-0.00315948	0.201023	-0.015717	0.987512	-0.397158	0.390839	0.0097321	0.0660051	0.147445	0.883275	-0.119636	0.1391	-0.359194	0.142414	-2.52219	0.0143339	-0.638319	-0.0800687	0.0662905	0.660067	0.10043	0.920338	-1.22742	1.36	-0.472137	0.653036	-0.722988	0.472496	-1.75206	0.807789	0.0605091	0.247388	0.244592	0.807607	-0.424362	0.54538	-0.0311117	0.127415	-0.244176	0.807927	-0.280841	0.218617	-1.08019
melibiose degradation	2.42737	0.628395	3.86281	0.000277407	1.19574	3.659	0.138747	0.0789406	1.75761	0.0839144	-0.0159738	0.293468	-0.00960918	0.0259198	-0.370727	0.712146	-0.0604111	0.0411927	0.0578889	0.0559249	1.03512	0.304768	-0.0517219	0.1675	-0.0667325	0.259204	-0.257452	0.797711	-0.574763	0.441298	0.384864	0.256443	1.50078	0.138658	-0.117756	0.887483	-0.0723949	0.0971476	-0.745205	0.459057	-0.262801	0.118011	-0.00110875	0.0500351	-0.0221594	0.982394	-0.0991758	0.0969583	0.238914
lactose and galactose degradation	-0.845587	2.76216	-0.306132	0.760564	-6.25933	4.56815	-0.0421675	0.34699	-0.121524	0.903682	-0.722255	0.63792	0.039469	0.113933	0.346424	0.730236	-0.183835	0.262773	-0.297751	0.245823	-1.21124	0.230551	-0.779555	0.184052	-0.831254	1.13935	-0.729584	0.468483	-3.06435	1.40184	-0.928275	1.12722	-0.82351	0.413479	-3.13758	1.28103	-0.690814	0.427021	-1.61775	0.110962	-1.52776	0.146131	0.131863	0.219934	0.599559	0.551058	-0.299199	0.562925	0.0525001
maltose degradation	-6.91931	1.67011	-4.14302	0.000109051	-10.1927	-3.64595	-0.26692	0.209804	-1.27224	0.208197	-0.678128	0.144288	0.0239259	0.0688882	0.347315	0.72957	-0.111092	0.158944	0.173623	0.148634	1.16813	0.247376	-0.117694	0.464941	-0.291074	0.688898	-0.422521	0.674155	-1.64129	1.05914	0.124516	0.68156	0.182692	0.855655	-1.21132	1.46035	-0.0921054	0.258193	-0.35673	0.722545	-0.598155	0.413944	0.23692	0.13298	1.78161	0.0798734	-0.0237173	0.497557	0.586199
[truncated: 204 more columns]
