# Supplementary material for: The Microbiome-Gut-Brain axis regulates social cognition & craving in young binge drinkers
Source: eBioMedicine. 2023 Feb 2;89:104442. doi: 10.1016/j.ebiom.2023.104442 (PMC10025767; doi:10.1016/j.ebiom.2023.104442)
Supplement: Supplementary Table 5 [file mmc4.xlsx]

## Sheet: total_cognition_stats
feature	(Intercept) Estimate.ERT_TC_Sa	(Intercept) Std. Error.ERT_TC_Sa	(Intercept) t value.ERT_TC_Sa	(Intercept) Pr(>|t|).ERT_TC_Sa	(Intercept) 2.5 %.ERT_TC_Sa	(Intercept) 97.5 %.ERT_TC_Sa	ERT_TC_Sa Estimate	ERT_TC_Sa Std. Error	ERT_TC_Sa t value	ERT_TC_Sa Pr(>|t|)	ERT_TC_Sa 2.5 %	ERT_TC_Sa 97.5 %	BMI_a Estimate.ERT_TC_Sa	BMI_a Std. Error.ERT_TC_Sa	BMI_a t value.ERT_TC_Sa	BMI_a Pr(>|t|).ERT_TC_Sa	BMI_a 2.5 %.ERT_TC_Sa	BMI_a 97.5 %.ERT_TC_Sa	Othervegetables Estimate.ERT_TC_Sa	Othervegetables Std. Error.ERT_TC_Sa	Othervegetables t value.ERT_TC_Sa	Othervegetables Pr(>|t|).ERT_TC_Sa	Othervegetables 2.5 %.ERT_TC_Sa	Othervegetables 97.5 %.ERT_TC_Sa	FriedFoods Estimate.ERT_TC_Sa	FriedFoods Std. Error.ERT_TC_Sa	FriedFoods t value.ERT_TC_Sa	FriedFoods Pr(>|t|).ERT_TC_Sa	FriedFoods 2.5 %.ERT_TC_Sa	FriedFoods 97.5 %.ERT_TC_Sa	Redmeats Estimate.ERT_TC_Sa	Redmeats Std. Error.ERT_TC_Sa	Redmeats t value.ERT_TC_Sa	Redmeats Pr(>|t|).ERT_TC_Sa	Redmeats 2.5 %.ERT_TC_Sa	Redmeats 97.5 %.ERT_TC_Sa	Highfatdairyproducts Estimate.ERT_TC_Sa	Highfatdairyproducts Std. Error.ERT_TC_Sa	Highfatdairyproducts t value.ERT_TC_Sa	Highfatdairyproducts Pr(>|t|).ERT_TC_Sa	Highfatdairyproducts 2.5 %.ERT_TC_Sa	Highfatdairyproducts 97.5 %.ERT_TC_Sa	Sweets Estimate.ERT_TC_Sa	Sweets Std. Error.ERT_TC_Sa	Sweets t value.ERT_TC_Sa	Sweets Pr(>|t|).ERT_TC_Sa	Sweets 2.5 %.ERT_TC_Sa	Sweets 97.5 %.ERT_TC_Sa	Vegetarianproteinfoods Estimate.ERT_TC_Sa
k__Bacteria|p__Actinobacteria|c__Actinobacteria|o__Bifidobacteriales|f__Bifidobacteriaceae|g__Bifidobacterium|s__Bifidobacterium_adolescentis	11.4677	6.70068	1.71142	0.0920839	-1.6654	24.6008	-0.165491	0.20171	-0.820436	0.415162	-0.560836	0.229855	0.146786	0.168749	0.869845	0.387795	-0.183957	0.477529	-0.809071	0.355008	-2.27902	0.0261782	-1.50487	-0.113268	-0.818027	1.62491	-0.503428	0.616477	-4.0028	2.36675	-4.0157	1.57364	-2.55185	0.0132369	-7.09998	-0.931412	-0.161201	0.620503	-0.25979	0.7959	-1.37736	1.05496	0.16524	0.312389	0.528956	0.598755	-0.447031	0.777511	-1.4022
k__Bacteria|p__Actinobacteria|c__Actinobacteria|o__Bifidobacteriales|f__Bifidobacteriaceae|g__Bifidobacterium|s__Bifidobacterium_animalis	-2.84991	4.18193	-0.681484	0.498145	-11.0463	5.34651	0.106077	0.125889	0.842629	0.402728	-0.14066	0.352814	-0.083187	0.105317	-0.78987	0.432664	-0.289605	0.123231	0.0105839	0.221562	0.0477694	0.962056	-0.42367	0.444838	-0.807644	1.01412	-0.796401	0.428888	-2.79528	1.17999	0.775908	0.982118	0.790036	0.432567	-1.14901	2.70082	-0.424574	0.387259	-1.09636	0.277233	-1.18359	0.33444	0.0465513	0.194963	0.238769	0.812085	-0.33557	0.428672	0.795099
k__Bacteria|p__Actinobacteria|c__Actinobacteria|o__Bifidobacteriales|f__Bifidobacteriaceae|g__Bifidobacterium|s__Bifidobacterium_bifidum	7.98335	7.1208	1.12113	0.266626	-5.97316	21.9399	-0.169773	0.214358	-0.792008	0.431425	-0.589906	0.25036	-0.0511042	0.17933	-0.284973	0.77663	-0.402584	0.300376	-0.373175	0.377267	-0.989156	0.326494	-1.1126	0.366253	0.624098	1.72679	0.36142	0.719034	-2.76036	4.00855	-0.641823	1.67231	-0.383795	0.702465	-3.91949	2.63584	-0.806934	0.659408	-1.22372	0.225762	-2.09935	0.485482	0.057368	0.331975	0.172808	0.863374	-0.593291	0.708027	-0.6965
k__Bacteria|p__Actinobacteria|c__Actinobacteria|o__Bifidobacteriales|f__Bifidobacteriaceae|g__Bifidobacterium|s__Bifidobacterium_catenulatum	-0.0216112	5.31228	-0.00406816	0.996767	-10.4335	10.3903	-0.0111978	0.159916	-0.070023	0.944404	-0.324627	0.302231	-0.0400346	0.133784	-0.299247	0.765769	-0.302247	0.222178	-0.0298664	0.28145	-0.106116	0.915838	-0.581497	0.521765	1.2322	1.28823	0.956505	0.342593	-1.29268	3.75708	-1.05115	1.24758	-0.842549	0.402772	-3.49636	1.39407	0.0785502	0.491934	0.159676	0.873664	-0.885622	1.04272	0.012808	0.247661	0.0517158	0.958924	-0.472599	0.498215	-0.586976
k__Bacteria|p__Actinobacteria|c__Actinobacteria|o__Bifidobacteriales|f__Bifidobacteriaceae|g__Bifidobacterium|s__Bifidobacterium_longum	5.49622	4.23039	1.29922	0.198756	-2.79519	13.7876	0.0958372	0.127347	0.752565	0.454606	-0.153759	0.345434	-0.00791834	0.106538	-0.0743242	0.940996	-0.216729	0.200892	0.0825841	0.22413	0.368466	0.713802	-0.356702	0.521871	-0.951585	1.02587	-0.927589	0.357277	-2.96225	1.05908	-1.51591	0.9935	-1.52583	0.132221	-3.46313	0.431315	0.508767	0.391747	1.29871	0.19893	-0.259043	1.27658	0.182325	0.197223	0.924463	0.358888	-0.204224	0.568875	-1.21329
k__Bacteria|p__Actinobacteria|c__Actinobacteria|o__Bifidobacteriales|f__Bifidobacteriaceae|g__Bifidobacterium|s__Bifidobacterium_pseudocatenulatum	-4.27547	5.93831	-0.719982	0.474286	-15.9143	7.36339	-0.096631	0.178761	-0.54056	0.590779	-0.446996	0.253734	0.173409	0.14955	1.15954	0.250755	-0.119704	0.466521	0.0302442	0.314617	0.0961301	0.923732	-0.586394	0.646882	-0.448542	1.44004	-0.311479	0.756499	-3.27097	2.37388	-0.616261	1.3946	-0.44189	0.660131	-3.34963	2.11711	0.222009	0.549905	0.403722	0.687829	-0.855786	1.2998	0.173331	0.276847	0.626089	0.533593	-0.369279	0.71594	1.99368
k__Bacteria|p__Actinobacteria|c__Coriobacteriia|o__Coriobacteriales|f__Coriobacteriaceae|g__Collinsella|s__Collinsella_aerofaciens	7.90249	5.5018	1.43635	0.156012	-2.88083	18.6858	-0.0539927	0.165621	-0.326002	0.745538	-0.378603	0.270618	0.151518	0.138557	1.09354	0.278454	-0.120048	0.423085	-0.0780991	0.29149	-0.26793	0.789657	-0.64941	0.493211	-2.06335	1.33419	-1.54652	0.127152	-4.6783	0.551611	-3.69485	1.29209	-2.85959	0.00579899	-6.22729	-1.1624	-1.22478	0.509483	-2.40397	0.019271	-2.22335	-0.226215	0.33723	0.256496	1.31475	0.193514	-0.165494	0.839954	-0.66442
k__Bacteria|p__Actinobacteria|c__Coriobacteriia|o__Coriobacteriales|f__Coriobacteriaceae|g__Collinsella|s__Collinsella_intestinalis	-2.38456	2.99849	-0.795254	0.429549	-8.2615	3.49237	0.00392731	0.0902636	0.0435093	0.965438	-0.172986	0.180841	-0.0404954	0.0755138	-0.536265	0.593726	-0.1885	0.107509	0.0320327	0.158863	0.201638	0.840871	-0.279333	0.343398	-0.0592409	0.727134	-0.0814718	0.935334	-1.4844	1.36592	0.047731	0.704191	0.0677814	0.946181	-1.33246	1.42792	0.679551	0.27767	2.44734	0.0172862	0.135329	1.22377	-0.0606902	0.139791	-0.434149	0.665712	-0.334676	0.213295	-0.45226
k__Bacteria|p__Actinobacteria|c__Coriobacteriia|o__Coriobacteriales|f__Coriobacteriaceae|g__Collinsella|s__Collinsella_stercoris	-5.42574	3.36965	-1.61018	0.112522	-12.0301	1.17865	0.149695	0.101437	1.47575	0.145156	-0.0491174	0.348507	0.0693339	0.084861	0.817029	0.417092	-0.0969907	0.235659	0.0334556	0.178527	0.187398	0.851971	-0.316451	0.383362	-0.23292	0.81714	-0.285042	0.776577	-1.83448	1.36865	-0.596302	0.791357	-0.753518	0.454037	-2.14733	0.954729	-0.0591716	0.31204	-0.189629	0.85023	-0.670758	0.552415	0.0431503	0.157095	0.274677	0.784492	-0.26475	0.35105	-0.815824
k__Bacteria|p__Actinobacteria|c__Coriobacteriia|o__Coriobacteriales|f__Coriobacteriaceae|g__Enorma|s__[Collinsella]_massiliensis	-5.69791	2.2566	-2.525	0.0141857	-10.1208	-1.27506	0.117795	0.0679305	1.73406	0.0879594	-0.015346	0.250937	0.00414967	0.0568301	0.0730188	0.94203	-0.107235	0.115535	0.100673	0.119557	0.842052	0.403048	-0.133654	0.335	-1.50749	0.547226	-2.75479	0.00773069	-2.58004	-0.434949	0.0748007	0.529959	0.141144	0.888221	-0.9639	1.1135	0.155658	0.208968	0.744891	0.459198	-0.253912	0.565229	0.21097	0.105204	2.00535	0.0493682	0.00477437	0.417166	-0.432987
k__Bacteria|p__Actinobacteria|c__Coriobacteriia|o__Eggerthellales|f__Eggerthellaceae|g__Adlercreutzia|s__Adlercreutzia_equolifaciens	4.73081	3.95662	1.19567	0.236453	-3.02402	12.4856	-0.0267546	0.119106	-0.224628	0.823019	-0.260198	0.206689	-0.146139	0.0996433	-1.46662	0.147615	-0.341436	0.0491582	-0.00548457	0.209625	-0.0261637	0.979212	-0.416343	0.405374	1.32828	0.95948	1.38438	0.171287	-0.552265	3.20883	0.665394	0.929206	0.716089	0.476669	-1.15582	2.4866	0.142587	0.366395	0.389162	0.698511	-0.575534	0.860708	-0.190757	0.18446	-1.03414	0.305154	-0.552291	0.170777	-0.174306
k__Bacteria|p__Actinobacteria|c__Coriobacteriia|o__Eggerthellales|f__Eggerthellaceae|g__Asaccharobacter|s__Asaccharobacter_celatus	7.70311	4.28792	1.79647	0.0773722	-0.701069	16.1073	-0.087126	0.129079	-0.67498	0.502239	-0.340117	0.165865	-0.163856	0.107987	-1.51737	0.134338	-0.375507	0.0477938	-0.0835025	0.227178	-0.367564	0.714471	-0.528763	0.361759	1.59196	1.03982	1.531	0.13094	-0.44605	3.62998	0.609898	1.00701	0.605651	0.546994	-1.36381	2.5836	0.284214	0.397075	0.715768	0.476866	-0.494039	1.06247	-0.249138	0.199905	-1.24628	0.217425	-0.640945	0.142668	-0.544802
k__Bacteria|p__Actinobacteria|c__Coriobacteriia|o__Eggerthellales|f__Eggerthellaceae|g__Eggerthella|s__Eggerthella_lenta	-5.79287	4.47119	-1.2956	0.199995	-14.5562	2.97051	0.421831	0.134596	3.13405	0.00265026	0.158027	0.685635	-0.269429	0.112602	-2.39275	0.0198169	-0.490125	-0.0487326	-0.0321334	0.236888	-0.135648	0.892546	-0.496425	0.432158	-0.497391	1.08426	-0.458736	0.648054	-2.62251	1.62773	1.93232	1.05005	1.84021	0.0706034	-0.125748	3.99038	0.332792	0.414046	0.803756	0.424659	-0.478723	1.14431	-0.00983573	0.208449	-0.0471853	0.96252	-0.418388	0.398717	0.692023
k__Bacteria|p__Actinobacteria|c__Coriobacteriia|o__Eggerthellales|f__Eggerthellaceae|g__Enterorhabdus|s__Enterorhabdus_caecimuris	-1.70436	1.52544	-1.11729	0.268252	-4.69416	1.28545	0.0133934	0.0459203	0.291666	0.771531	-0.0766087	0.103395	-0.0936699	0.0384165	-2.43827	0.0176853	-0.168965	-0.0183749	0.0106717	0.0808191	0.132045	0.895383	-0.147731	0.169074	0.27266	0.369919	0.737081	0.463899	-0.452367	0.997687	0.536208	0.358246	1.49676	0.139613	-0.165942	1.23836	0.117668	0.14126	0.832986	0.408102	-0.159197	0.394533	-0.107932	0.0711166	-1.51767	0.134263	-0.247318	0.0314543	0.095343
k__Bacteria|p__Actinobacteria|c__Coriobacteriia|o__Eggerthellales|f__Eggerthellaceae|g__Gordonibacter|s__Gordonibacter_pamelaeae	-0.803952	3.95501	-0.203274	0.839597	-8.55563	6.94773	0.242951	0.119058	2.04062	0.0456233	0.00960254	0.4763	-0.253666	0.0996027	-2.54677	0.0134117	-0.448883	-0.0584478	0.0234947	0.20954	0.112125	0.911092	-0.387196	0.434186	-0.652925	0.95909	-0.680776	0.49859	-2.53271	1.22686	1.17642	0.928828	1.26657	0.210125	-0.644045	2.99689	0.677072	0.366246	1.84868	0.0693517	-0.0407567	1.3949	0.216694	0.184385	1.17523	0.24447	-0.144693	0.578081	0.440718
k__Bacteria|p__Actinobacteria|c__Coriobacteriia|o__Eggerthellales|f__Eggerthellaceae|g__Slackia|s__Slackia_isoflavoniconvertens	-2.75788	4.72612	-0.583539	0.561682	-12.0209	6.50515	-0.138026	0.142271	-0.970165	0.335796	-0.416871	0.140819	0.282458	0.119022	2.37315	0.0208035	0.0491782	0.515738	-0.0683048	0.250394	-0.272789	0.785937	-0.559069	0.422459	0.594034	1.14609	0.518316	0.606113	-1.65225	2.84032	-1.33124	1.10992	-1.1994	0.235011	-3.50665	0.844169	-0.0544553	0.437654	-0.124426	0.901387	-0.91224	0.80333	-0.215325	0.220334	-0.977267	0.332297	-0.647172	0.216522	-0.867325
k__Bacteria|p__Bacteroidetes|c__Bacteroidia|o__Bacteroidales|f__Bacteroidaceae|g__Bacteroides|s__Bacteroides_caccae	9.38092	5.73492	1.63575	0.107041	-1.85932	20.6212	-0.0276169	0.172638	-0.15997	0.873434	-0.365982	0.310748	-0.188046	0.144428	-1.302	0.19781	-0.471119	0.0950276	-0.255731	0.303841	-0.841659	0.403266	-0.851249	0.339787	0.890846	1.39072	0.640565	0.524204	-1.83491	3.6166	-0.464333	1.34684	-0.344758	0.731462	-3.10408	2.17542	0.23904	0.531071	0.450109	0.654228	-0.80184	1.27992	-0.17004	0.267365	-0.635987	0.527164	-0.694066	0.353985	-0.997791
k__Bacteria|p__Bacteroidetes|c__Bacteroidia|o__Bacteroidales|f__Bacteroidaceae|g__Bacteroides|s__Bacteroides_cellulosilyticus	2.76914	5.69582	0.486171	0.628588	-8.39446	13.9327	-0.0293306	0.171461	-0.171063	0.864741	-0.365389	0.306727	-0.144168	0.143443	-1.00505	0.318842	-0.425311	0.136976	0.461827	0.30177	1.53039	0.131089	-0.129631	1.05328	-0.704515	1.38124	-0.510061	0.611849	-3.41169	2.00266	-0.752403	1.33765	-0.56248	0.57585	-3.37416	1.86935	-0.407959	0.52745	-0.773455	0.44224	-1.44174	0.625824	0.39097	0.265542	1.47235	0.146068	-0.129482	0.911423	-0.497033
k__Bacteria|p__Bacteroidetes|c__Bacteroidia|o__Bacteroidales|f__Bacteroidaceae|g__Bacteroides|s__Bacteroides_clarus	-3.3842	3.48546	-0.970949	0.335408	-10.2156	3.44717	0.0231407	0.104923	0.22055	0.826179	-0.182504	0.228786	-0.0289586	0.0877776	-0.329909	0.742599	-0.201	0.143082	0.0172208	0.184663	0.0932556	0.926006	-0.344712	0.379153	0.896334	0.845224	1.06047	0.293112	-0.760274	2.55294	-0.365716	0.818555	-0.446782	0.656614	-1.97005	1.23862	0.433526	0.322764	1.34317	0.184194	-0.19908	1.06613	-0.192241	0.162494	-1.18307	0.241372	-0.510723	0.126241	1.22117
k__Bacteria|p__Bacteroidetes|c__Bacteroidia|o__Bacteroidales|f__Bacteroidaceae|g__Bacteroides|s__Bacteroides_coprocola	5.06448	4.62859	1.09417	0.278181	-4.00739	14.1363	-0.173419	0.139334	-1.24462	0.218032	-0.446509	0.099672	-0.0299182	0.116566	-0.256662	0.798303	-0.258384	0.198547	-0.0927979	0.245227	-0.378416	0.706435	-0.573434	0.387838	-0.971295	1.12243	-0.865347	0.390239	-3.17122	1.22863	-0.468103	1.08702	-0.430631	0.668255	-2.59862	1.66241	-0.393678	0.428622	-0.918475	0.361988	-1.23376	0.446405	-0.0588245	0.215787	-0.272605	0.786078	-0.48176	0.36411	-0.963492
k__Bacteria|p__Bacteroidetes|c__Bacteroidia|o__Bacteroidales|f__Bacteroidaceae|g__Bacteroides|s__Bacteroides_dorei	-3.26605	6.98711	-0.467439	0.641851	-16.9605	10.4284	0.147768	0.210333	0.702545	0.485012	-0.264477	0.560014	0.0180364	0.175963	0.102501	0.918695	-0.326845	0.362918	-0.0597152	0.370184	-0.161312	0.87238	-0.785262	0.665831	-0.504587	1.69437	-0.297802	0.766867	-3.8255	2.81633	-0.523096	1.64091	-0.318784	0.75098	-3.73922	2.69303	1.4737	0.647028	2.27765	0.0262652	0.205549	2.74185	-0.0692289	0.325743	-0.212526	0.832405	-0.707672	0.569215	0.482525
k__Bacteria|p__Bacteroidetes|c__Bacteroidia|o__Bacteroidales|f__Bacteroidaceae|g__Bacteroides|s__Bacteroides_eggerthii	-2.98912	4.57621	-0.653188	0.516089	-11.9583	5.98007	0.0645175	0.137758	0.468341	0.64121	-0.205482	0.334517	-0.015997	0.115247	-0.138806	0.89006	-0.241877	0.209883	-0.247414	0.242452	-1.02047	0.311538	-0.72261	0.227783	1.18635	1.10973	1.06904	0.289262	-0.988681	3.36138	0.460965	1.07471	0.428919	0.669493	-1.64544	2.56737	-0.767235	0.423771	-1.8105	0.0751445	-1.59781	0.0633401	-0.256324	0.213345	-1.20145	0.23422	-0.674472	0.161825	2.40259
k__Bacteria|p__Bacteroidetes|c__Bacteroidia|o__Bacteroidales|f__Bacteroidaceae|g__Bacteroides|s__Bacteroides_faecis	-3.38901	4.98132	-0.680343	0.498861	-13.1522	6.3742	-0.00285008	0.149953	-0.0190065	0.984898	-0.296752	0.291052	0.0944916	0.125449	0.753225	0.454212	-0.151385	0.340368	-0.265745	0.263915	-1.00693	0.317945	-0.783009	0.251519	0.412247	1.20797	0.341272	0.734072	-1.95533	2.77983	-0.407915	1.16986	-0.348688	0.728524	-2.70079	1.88496	0.155951	0.461286	0.338078	0.736465	-0.748153	1.06005	0.155866	0.232232	0.671164	0.50465	-0.2993	0.611031	0.0274709
k__Bacteria|p__Bacteroidetes|c__Bacteroidia|o__Bacteroidales|f__Bacteroidaceae|g__Bacteroides|s__Bacteroides_faecis_CAG_32	0.337525	3.90473	0.0864402	0.9314	-7.3156	7.99065	-0.0523539	0.117544	-0.445398	0.657609	-0.282736	0.178028	-0.0680185	0.0983364	-0.691692	0.491755	-0.260754	0.124717	-0.166784	0.206876	-0.8062	0.423259	-0.572253	0.238686	-0.344025	0.946897	-0.363318	0.717623	-2.19991	1.51186	0.355889	0.917019	0.388094	0.699298	-1.44143	2.15321	0.449735	0.36159	1.24377	0.218343	-0.258968	1.15844	-0.0402888	0.18204	-0.221318	0.825584	-0.397081	0.316504	-0.0266098
k__Bacteria|p__Bacteroidetes|c__Bacteroidia|o__Bacteroidales|f__Bacteroidaceae|g__Bacteroides|s__Bacteroides_finegoldii	2.77169	3.67496	0.754208	0.453626	-4.43111	9.97448	-0.115913	0.110627	-1.04778	0.298875	-0.332739	0.100913	-0.112612	0.09255	-1.21677	0.22838	-0.294007	0.0687829	-0.0153853	0.194703	-0.0790195	0.937276	-0.396996	0.366225	1.54651	0.891178	1.73535	0.0877287	-0.200172	3.29318	0.21232	0.863059	0.246009	0.806501	-1.47924	1.90388	-0.261744	0.340313	-0.769129	0.444785	-0.928745	0.405256	-0.0298848	0.171328	-0.17443	0.862106	-0.365682	0.305913	-0.340052
k__Bacteria|p__Bacteroidetes|c__Bacteroidia|o__Bacteroidales|f__Bacteroidaceae|g__Bacteroides|s__Bacteroides_fragilis	-6.86067	5.32281	-1.28892	0.202292	-17.2932	3.57183	0.256303	0.160232	1.59957	0.114861	-0.0577466	0.570353	-0.0485467	0.134049	-0.362155	0.718488	-0.311278	0.214185	-0.00418257	0.282007	-0.0148314	0.988215	-0.556906	0.548541	-1.83576	1.29078	-1.42221	0.160058	-4.36565	0.694119	0.799519	1.25005	0.639588	0.524835	-1.65054	3.24958	0.710458	0.492908	1.44136	0.154597	-0.255624	1.67654	0.224314	0.248152	0.903938	0.369584	-0.262055	0.710682	-0.00776639
k__Bacteria|p__Bacteroidetes|c__Bacteroidia|o__Bacteroidales|f__Bacteroidaceae|g__Bacteroides|s__Bacteroides_galacturonicus	-4.86248	2.87748	-1.68984	0.0961641	-10.5022	0.777283	-0.0417145	0.0866209	-0.481576	0.63183	-0.211488	0.128059	0.0887893	0.0724663	1.22525	0.225192	-0.0532421	0.230821	0.0919226	0.152452	0.602962	0.548769	-0.206877	0.390722	-0.242177	0.69779	-0.347064	0.729738	-1.60982	1.12546	0.656561	0.675772	0.971571	0.335101	-0.667928	1.98105	0.0666719	0.266464	0.25021	0.803266	-0.455587	0.588931	-0.0434534	0.13415	-0.323918	0.747108	-0.306382	0.219475	1.40649
k__Bacteria|p__Bacteroidetes|c__Bacteroidia|o__Bacteroidales|f__Bacteroidaceae|g__Bacteroides|s__Bacteroides_intestinalis	-0.584169	4.00357	-0.145912	0.884472	-8.43102	7.26268	0.118442	0.120519	0.982767	0.329604	-0.117771	0.354656	-0.132834	0.100826	-1.31746	0.192611	-0.330448	0.0647807	-0.218659	0.212113	-1.03086	0.306675	-0.634392	0.197074	-1.60897	0.970865	-1.65725	0.102604	-3.51183	0.293893	-0.663335	0.940231	-0.705503	0.483183	-2.50615	1.17948	-0.100198	0.370742	-0.270264	0.787869	-0.82684	0.626443	0.133246	0.186648	0.713888	0.478019	-0.232578	0.49907	-0.108939
k__Bacteria|p__Bacteroidetes|c__Bacteroidia|o__Bacteroidales|f__Bacteroidaceae|g__Bacteroides|s__Bacteroides_massiliensis	11.4039	5.36564	2.12535	0.0376152	0.887413	21.9203	-0.286722	0.161522	-1.77513	0.0808654	-0.603299	0.0298548	-0.217282	0.135128	-1.60797	0.113006	-0.482128	0.0475642	-0.0836808	0.284276	-0.294364	0.769479	-0.640852	0.473491	0.759026	1.30117	0.583342	0.561814	-1.79122	3.30927	-0.125435	1.26011	-0.0995432	0.921033	-2.59521	2.34434	0.0723344	0.496874	0.145579	0.884734	-0.901522	1.04619	-0.349791	0.250149	-1.39833	0.167077	-0.840073	0.140492	0.316138
k__Bacteria|p__Bacteroidetes|c__Bacteroidia|o__Bacteroidales|f__Bacteroidaceae|g__Bacteroides|s__Bacteroides_ovatus	3.21552	5.84502	0.55013	0.584239	-8.24052	14.6716	-0.0245479	0.175953	-0.139514	0.889504	-0.369409	0.320313	-0.0593665	0.147201	-0.403303	0.688136	-0.347875	0.229142	0.23369	0.309675	0.754631	0.453374	-0.373261	0.840641	0.96695	1.41742	0.682191	0.497701	-1.81114	3.74504	-1.10534	1.37269	-0.805233	0.423813	-3.79577	1.58509	0.279743	0.541267	0.516829	0.607144	-0.781121	1.34061	-0.0752966	0.272498	-0.27632	0.783236	-0.609383	0.458789	1.40426
k__Bacteria|p__Bacteroidetes|c__Bacteroidia|o__Bacteroidales|f__Bacteroidaceae|g__Bacteroides|s__Bacteroides_plebeius	2.23348	4.67679	0.477567	0.634665	-6.93285	11.3998	-0.185321	0.140785	-1.31634	0.192986	-0.461255	0.0906135	0.0806984	0.11778	0.685163	0.495837	-0.150146	0.311543	-0.450446	0.24778	-1.81793	0.0739868	-0.936087	0.0351943	-1.70655	1.13412	-1.50473	0.137554	-3.92938	0.516289	-0.263017	1.09834	-0.239469	0.811545	-2.41571	1.88968	0.372729	0.433085	0.860639	0.392807	-0.476101	1.22156	0.153938	0.218034	0.706026	0.48286	-0.273401	0.581277	-0.868722
k__Bacteria|p__Bacteroidetes|c__Bacteroidia|o__Bacteroidales|f__Bacteroidaceae|g__Bacteroides|s__Bacteroides_sp_CAG_144	-6.43128	3.62168	-1.77577	0.080758	-13.5296	0.667076	0.11548	0.109023	1.05923	0.293673	-0.0982013	0.329162	0.0740198	0.0912081	0.811549	0.420206	-0.104745	0.252784	-0.0543191	0.19188	-0.283089	0.778067	-0.430396	0.321758	-0.924052	0.878257	-1.05214	0.296884	-2.6454	0.7973	-0.961269	0.850545	-1.13018	0.262825	-2.62831	0.705768	0.242453	0.335378	0.722924	0.47249	-0.414876	0.899782	0.152316	0.168844	0.902111	0.370546	-0.178613	0.483245	-0.0296048
k__Bacteria|p__Bacteroidetes|c__Bacteroidia|o__Bacteroidales|f__Bacteroidaceae|g__Bacteroides|s__Bacteroides_stercoris	5.18688	5.82144	0.890996	0.376432	-6.22293	16.5967	-0.28758	0.175243	-1.64104	0.105936	-0.63105	0.0558896	0.0182552	0.146607	0.124518	0.901315	-0.269089	0.305599	-0.113332	0.308425	-0.367452	0.714553	-0.717834	0.491171	1.77239	1.4117	1.2555	0.214085	-0.994489	4.53927	1.93429	1.36716	1.41483	0.162204	-0.745288	4.61387	0.312451	0.539083	0.579596	0.564322	-0.744133	1.36903	-0.559873	0.271398	-2.06292	0.0433845	-1.0918	-0.0279415	0.40776
k__Bacteria|p__Bacteroidetes|c__Bacteroidia|o__Bacteroidales|f__Bacteroidaceae|g__Bacteroides|s__Bacteroides_thetaiotaomicron	-2.12938	5.47865	-0.388669	0.698874	-12.8673	8.60858	0.132925	0.164924	0.80598	0.423385	-0.190319	0.45617	-0.069856	0.137974	-0.506298	0.614472	-0.34028	0.200568	0.22565	0.290264	0.777397	0.439929	-0.343256	0.794557	0.817868	1.32857	0.615599	0.540449	-1.78609	3.42182	2.01707	1.28665	1.56769	0.122127	-0.504719	4.53886	0.446856	0.50734	0.880783	0.381892	-0.547511	1.44122	-0.335619	0.255417	-1.314	0.193766	-0.836227	0.16499	0.793519
k__Bacteria|p__Bacteroidetes|c__Bacteroidia|o__Bacteroidales|f__Bacteroidaceae|g__Bacteroides|s__Bacteroides_uniformis	1.55764	3.84379	0.405235	0.686722	-5.97604	9.09132	0.269229	0.11571	2.32677	0.0233148	0.0424426	0.496016	-0.0545583	0.0968017	-0.563609	0.575087	-0.244286	0.13517	-0.171847	0.203647	-0.843844	0.402053	-0.570988	0.227295	0.253684	0.932118	0.272159	0.786419	-1.57323	2.0806	0.68967	0.902707	0.764002	0.447811	-1.0796	2.45894	0.336596	0.355946	0.945636	0.348065	-0.361046	1.03424	0.0267283	0.179199	0.149154	0.881924	-0.324496	0.377952	0.348785
k__Bacteria|p__Bacteroidetes|c__Bacteroidia|o__Bacteroidales|f__Bacteroidaceae|g__Bacteroides|s__Bacteroides_vulgatus	10.3478	5.61008	1.8445	0.0699677	-0.647781	21.3433	0.0923386	0.16888	0.546769	0.586532	-0.238661	0.423338	-0.146107	0.141284	-1.03414	0.305155	-0.423018	0.130805	-0.33309	0.297227	-1.12066	0.266827	-0.915644	0.249465	1.27547	1.36044	0.937536	0.35218	-1.39096	3.94189	0.656419	1.31752	0.498224	0.620118	-1.92587	3.23871	-1.59986	0.519511	-3.07955	0.00310657	-2.61808	-0.581635	-0.323744	0.261545	-1.23781	0.220528	-0.836362	0.188874	0.0888067
k__Bacteria|p__Bacteroidetes|c__Bacteroidia|o__Bacteroidales|f__Bacteroidaceae|g__Bacteroides|s__Bacteroides_xylanisolvens	-3.51693	5.83008	-0.603238	0.548587	-14.9437	7.90982	0.0303415	0.175503	0.172883	0.863316	-0.313638	0.374321	0.168386	0.146824	1.14685	0.255921	-0.119384	0.456157	-0.00775741	0.308883	-0.0251144	0.980046	-0.613157	0.597642	-0.524062	1.41379	-0.370678	0.712162	-3.29505	2.24692	0.244429	1.36918	0.178521	0.858905	-2.43912	2.92798	0.533457	0.539883	0.988098	0.327008	-0.524694	1.59161	-0.162288	0.271801	-0.597083	0.552662	-0.695008	0.370433	-1.11031
k__Bacteria|p__Bacteroidetes|c__Bacteroidia|o__Bacteroidales|f__Barnesiellaceae|g__Barnesiella|s__Barnesiella_intestinihominis	1.78722	5.47965	0.326155	0.745423	-8.9527	12.5271	0.0468426	0.164954	0.283974	0.777392	-0.276461	0.370146	0.0797544	0.137999	0.577934	0.565436	-0.190719	0.350228	0.0999538	0.290317	0.344292	0.731811	-0.469057	0.668964	0.555403	1.32882	0.417968	0.677438	-2.04903	3.15983	-1.32429	1.28689	-1.02907	0.307512	-3.84654	1.19796	-0.131056	0.507432	-0.258272	0.797066	-1.1256	0.863494	-0.0651656	0.255464	-0.255087	0.799514	-0.565866	0.435535	-0.523826
k__Bacteria|p__Bacteroidetes|c__Bacteroidia|o__Bacteroidales|f__Barnesiellaceae|g__Coprobacter|s__Coprobacter_fastidiosus	-5.0608	4.20344	-1.20397	0.233254	-13.2994	3.1778	0.0502952	0.126536	0.397477	0.692403	-0.197711	0.298302	0.0737885	0.105859	0.697043	0.488424	-0.133692	0.281269	0.0903172	0.222702	0.405551	0.686491	-0.346171	0.526806	0.892214	1.01934	0.87529	0.38485	-1.10565	2.89007	0.760363	0.987172	0.770244	0.444128	-1.17446	2.69518	-0.372562	0.389252	-0.957123	0.342283	-1.13548	0.390358	-0.0389074	0.195967	-0.198541	0.843282	-0.422995	0.34518	0.337325
k__Bacteria|p__Bacteroidetes|c__Bacteroidia|o__Bacteroidales|f__Barnesiellaceae|g__Coprobacter|s__Coprobacter_secundus	-0.693256	2.48341	-0.279155	0.78107	-5.56065	4.17414	-0.0457011	0.0747581	-0.61132	0.543259	-0.192224	0.100822	-0.0561752	0.0625421	-0.898199	0.372611	-0.178755	0.066405	0.194001	0.131573	1.47447	0.145498	-0.0638782	0.45188	-0.618257	0.602227	-1.02662	0.308655	-1.7986	0.562087	0.696912	0.583225	1.19493	0.236741	-0.446188	1.84001	-0.14895	0.229971	-0.647689	0.519617	-0.599686	0.301786	0.0248313	0.115778	0.214473	0.830893	-0.202089	0.251752	-0.343692
k__Bacteria|p__Bacteroidetes|c__Bacteroidia|o__Bacteroidales|f__Odoribacteraceae|g__Butyricimonas|s__Butyricimonas_synergistica	-5.03952	2.47772	-2.03394	0.0463133	-9.89577	-0.183283	0.0221122	0.0745868	0.296463	0.767883	-0.124075	0.1683	0.0700992	0.0623987	1.12341	0.265667	-0.0522001	0.192398	0.196043	0.131272	1.49341	0.140483	-0.0612448	0.453331	-0.0901892	0.600847	-0.150103	0.881178	-1.26783	1.08745	-0.628851	0.581888	-1.08071	0.284081	-1.76933	0.511629	0.171387	0.229444	0.746964	0.457955	-0.278316	0.62109	-0.0605849	0.115512	-0.524488	0.60184	-0.286985	0.165815	-0.301366
k__Bacteria|p__Bacteroidetes|c__Bacteroidia|o__Bacteroidales|f__Odoribacteraceae|g__Butyricimonas|s__Butyricimonas_virosa	1.25598	3.3349	0.376616	0.707766	-5.28031	7.79226	-0.0505595	0.100391	-0.503628	0.616337	-0.247321	0.146202	-0.10561	0.083986	-1.25747	0.213377	-0.270219	0.0589997	0.0559665	0.176686	0.316757	0.75251	-0.290332	0.402265	0.195067	0.808714	0.241207	0.810204	-1.38998	1.78012	0.111964	0.783196	0.142958	0.886795	-1.42307	1.647	0.400515	0.308822	1.29691	0.199545	-0.204765	1.0058	-0.186902	0.155475	-1.20214	0.233956	-0.491627	0.117823	-0.526048
k__Bacteria|p__Bacteroidetes|c__Bacteroidia|o__Bacteroidales|f__Odoribacteraceae|g__Odoribacter|s__Odoribacter_splanchnicus	-1.09375	4.10873	-0.266203	0.790981	-9.14671	6.9592	0.0708057	0.123685	0.572468	0.569109	-0.171612	0.313224	0.0952921	0.103474	0.920929	0.360715	-0.107513	0.298097	0.107681	0.217684	0.494667	0.622612	-0.318972	0.534334	0.795477	0.996366	0.798378	0.427749	-1.15736	2.74832	0.838007	0.964927	0.868467	0.388543	-1.05322	2.72923	-0.567785	0.38048	-1.49228	0.140779	-1.31351	0.177943	-0.0789185	0.191551	-0.411998	0.681785	-0.454351	0.296514	0.443152
k__Bacteria|p__Bacteroidetes|c__Bacteroidia|o__Bacteroidales|f__Prevotellaceae|g__Paraprevotella|s__Paraprevotella_xylaniphila	0.1634	4.34973	0.0375655	0.970157	-8.36192	8.68872	-0.203228	0.13094	-1.55207	0.125818	-0.459866	0.0534092	0.159524	0.109543	1.45627	0.150447	-0.0551769	0.374225	0.128052	0.230453	0.555654	0.58048	-0.323627	0.579731	1.86033	1.05481	1.76366	0.082797	-0.207064	3.92772	-1.57566	1.02153	-1.54245	0.128136	-3.57781	0.426501	0.129026	0.402798	0.320325	0.749817	-0.660444	0.918497	-0.110595	0.202787	-0.545374	0.587485	-0.508049	0.28686	-0.886564
k__Bacteria|p__Bacteroidetes|c__Bacteroidia|o__Bacteroidales|f__Prevotellaceae|g__Prevotella|s__Prevotella_copri	4.4324	7.63604	0.580458	0.563744	-10.534	19.3988	-0.549386	0.229868	-2.39001	0.0199523	-0.999919	-0.0988533	0.472785	0.192306	2.45851	0.0168056	0.095873	0.849697	-0.318794	0.404565	-0.787992	0.433753	-1.11173	0.474138	1.18022	1.85174	0.637357	0.526277	-2.44912	4.80957	-0.867158	1.79331	-0.483551	0.630436	-4.38198	2.64767	0.256058	0.707121	0.362113	0.718519	-1.12987	1.64199	-0.469574	0.355996	-1.31904	0.192085	-1.16731	0.228165	-1.18766
k__Bacteria|p__Bacteroidetes|c__Bacteroidia|o__Bacteroidales|f__Rikenellaceae|g__Alistipes|s__Alistipes_finegoldii	1.84675	4.74199	0.389447	0.698302	-7.44738	11.1409	0.200557	0.142748	1.40497	0.165102	-0.0792242	0.480338	-0.157686	0.119422	-1.32041	0.19163	-0.391749	0.0763766	0.263999	0.251235	1.05081	0.297493	-0.228412	0.756411	1.26393	1.14993	1.09913	0.27603	-0.9899	3.51775	-1.26165	1.11365	-1.1329	0.261689	-3.44437	0.921056	-0.249861	0.439123	-0.569001	0.571444	-1.11053	0.610804	-0.268812	0.221074	-1.21594	0.228693	-0.702109	0.164485	0.0789541
k__Bacteria|p__Bacteroidetes|c__Bacteroidia|o__Bacteroidales|f__Rikenellaceae|g__Alistipes|s__Alistipes_indistinctus	0.0875558	3.74288	0.0233926	0.981413	-7.24836	7.42347	-0.130395	0.112672	-1.1573	0.251663	-0.351228	0.0904381	0.0846142	0.0942606	0.897662	0.372895	-0.100133	0.269361	0.135559	0.198301	0.683599	0.496817	-0.253105	0.524222	0.308457	0.907649	0.339841	0.735143	-1.4705	2.08742	-0.520523	0.87901	-0.59217	0.555926	-2.24335	1.2023	0.215302	0.346602	0.621178	0.536797	-0.464026	0.89463	-0.264812	0.174495	-1.51759	0.134284	-0.606816	0.077192	-0.981888
k__Bacteria|p__Bacteroidetes|c__Bacteroidia|o__Bacteroidales|f__Rikenellaceae|g__Alistipes|s__Alistipes_inops	-2.49634	4.07045	-0.613285	0.541968	-10.4743	5.48159	0.0553516	0.122533	0.451729	0.653066	-0.184808	0.295511	-0.0850964	0.10251	-0.830129	0.409703	-0.286012	0.115819	0.0395429	0.215656	0.183361	0.855123	-0.383135	0.462221	0.409262	0.987084	0.414618	0.679876	-1.52539	2.34391	0.202588	0.955938	0.211926	0.832872	-1.67102	2.07619	-0.317021	0.376936	-0.841048	0.403606	-1.0558	0.421759	0.349413	0.189766	1.84128	0.0704444	-0.0225224	0.721348	0.0154431
k__Bacteria|p__Bacteroidetes|c__Bacteroidia|o__Bacteroidales|f__Rikenellaceae|g__Alistipes|s__Alistipes_onderdonkii	1.96247	3.40003	0.577192	0.565934	-4.70146	8.6264	-0.0428171	0.102351	-0.418335	0.677171	-0.243421	0.157787	-0.141622	0.0856261	-1.65396	0.103272	-0.309446	0.0262016	0.0342201	0.180137	0.189967	0.849965	-0.318841	0.387281	-0.230099	0.824507	-0.279075	0.781131	-1.8461	1.3859	-0.0925729	0.798491	-0.115935	0.908085	-1.65759	1.47244	-0.0862651	0.314853	-0.273986	0.785021	-0.703365	0.530835	0.165762	0.158511	1.04575	0.299804	-0.144913	0.476438	-0.514623
k__Bacteria|p__Bacteroidetes|c__Bacteroidia|o__Bacteroidales|f__Rikenellaceae|g__Alistipes|s__Alistipes_putredinis	1.21978	5.42961	0.224653	0.823	-9.42206	11.8616	0.0916119	0.163447	0.560497	0.577193	-0.228739	0.411963	0.218954	0.136739	1.60126	0.114487	-0.0490493	0.486957	-0.599317	0.287666	-2.08338	0.0414143	-1.16313	-0.0355031	-2.16187	1.31668	-1.64191	0.105755	-4.74251	0.418777	-0.629679	1.27513	-0.493814	0.623211	-3.1289	1.86954	0.432869	0.502798	0.860921	0.392653	-0.552597	1.41834	-0.0467367	0.253131	-0.184635	0.854128	-0.542864	0.449391	-0.552057
k__Bacteria|p__Bacteroidetes|c__Bacteroidia|o__Bacteroidales|f__Rikenellaceae|g__Alistipes|s__Alistipes_shahii	1.67092	4.31879	0.386896	0.700179	-6.79375	10.1356	-0.0164334	0.130008	-0.126403	0.899829	-0.271245	0.238379	-0.0153815	0.108764	-0.14142	0.888004	-0.228555	0.197792	0.177786	0.228813	0.776993	0.440166	-0.270679	0.626252	1.09776	1.04731	1.04817	0.298694	-0.954923	3.15044	-0.609773	1.01426	-0.6012	0.549935	-2.59769	1.37814	-0.0211839	0.399933	-0.0529687	0.95793	-0.805038	0.76267	-0.108978	0.201344	-0.541253	0.590305	-0.503605	0.285649	0.150145
k__Bacteria|p__Bacteroidetes|c__Bacteroidia|o__Bacteroidales|f__Tannerellaceae|g__Parabacteroides|s__Parabacteroides_distasonis	2.65749	4.06002	0.654551	0.515218	-5.3	10.615	0.0491336	0.122219	0.402014	0.689079	-0.190411	0.288678	0.0137595	0.102247	0.134571	0.893394	-0.186641	0.214161	0.377139	0.215104	1.75329	0.0845759	-0.0444562	0.798734	0.400829	0.984555	0.407117	0.685347	-1.52886	2.33052	0.450701	0.953489	0.472686	0.638124	-1.4181	2.3195	-0.362277	0.37597	-0.96358	0.339061	-1.09917	0.374611	-0.0888193	0.18928	-0.469248	0.640565	-0.459801	0.282163	0.00251284
k__Bacteria|p__Bacteroidetes|c__Bacteroidia|o__Bacteroidales|f__Tannerellaceae|g__Parabacteroides|s__Parabacteroides_merdae	-1.42198	5.47458	-0.259742	0.795937	-12.152	9.308	0.0209118	0.164801	0.126891	0.899444	-0.302093	0.343916	0.134691	0.137871	0.976932	0.332461	-0.135532	0.404914	0.0377075	0.290048	0.130004	0.896991	-0.530777	0.606192	1.61767	1.32759	1.21851	0.227723	-0.984347	4.21969	0.48622	1.2857	0.378176	0.706613	-2.0337	3.00614	0.226057	0.506963	0.445904	0.657246	-0.767572	1.21969	-0.100697	0.255228	-0.394539	0.69456	-0.600934	0.39954	-0.482357
k__Bacteria|p__Firmicutes|c__Bacilli|o__Lactobacillales|f__Lactobacillaceae|g__Lactobacillus|s__Lactobacillus_acidophilus	-5.84575	3.53565	-1.65337	0.103393	-12.7755	1.08399	0.0973586	0.106434	0.914736	0.363932	-0.111247	0.305965	0.0221398	0.0890415	0.248646	0.80447	-0.152378	0.196658	-0.0344426	0.187322	-0.183868	0.854727	-0.401587	0.332701	-1.09532	0.857395	-1.2775	0.206267	-2.77578	0.585142	0.333857	0.830341	0.402072	0.689037	-1.29358	1.96129	-0.146056	0.327412	-0.446093	0.657109	-0.787771	0.495659	0.140375	0.164834	0.851619	0.397756	-0.182692	0.463443	1.19443
k__Bacteria|p__Firmicutes|c__Bacilli|o__Lactobacillales|f__Lactobacillaceae|g__Lactobacillus|s__Lactobacillus_rogosae	4.41778	3.84269	1.14966	0.254773	-3.11376	11.9493	-0.18468	0.115677	-1.59652	0.115541	-0.411402	0.0420422	-0.089953	0.0967741	-0.929515	0.356286	-0.279627	0.0997208	0.237299	0.203589	1.16557	0.248324	-0.161729	0.636326	-0.0976496	0.931853	-0.104791	0.916886	-1.92405	1.72875	-0.808378	0.90245	-0.895759	0.373903	-2.57715	0.960392	-0.145936	0.355845	-0.410111	0.683161	-0.84338	0.551507	0.0980956	0.179148	0.547567	0.585987	-0.253028	0.44922	0.654131
k__Bacteria|p__Firmicutes|c__Bacilli|o__Lactobacillales|f__Streptococcaceae|g__Streptococcus|s__Streptococcus_parasanguinis	-3.12674	4.78727	-0.653136	0.516123	-12.5096	6.25613	0.0447468	0.144111	0.310502	0.757238	-0.237706	0.327199	0.0974303	0.120562	0.808133	0.422155	-0.138867	0.333728	-0.204368	0.253634	-0.80576	0.423511	-0.701481	0.292745	-2.10076	1.16091	-1.80958	0.0752882	-4.37611	0.174582	1.04797	1.12428	0.932122	0.354948	-1.15558	3.25152	-0.699421	0.443315	-1.57771	0.119805	-1.5683	0.169461	0.449222	0.223185	2.01278	0.0485575	0.011788	0.886656	1.12159
k__Bacteria|p__Firmicutes|c__Bacilli|o__Lactobacillales|f__Streptococcaceae|g__Streptococcus|s__Streptococcus_salivarius	1.36398	4.31726	0.315937	0.753129	-7.0977	9.82566	0.0519248	0.129963	0.399537	0.690893	-0.202797	0.306647	0.0681347	0.108726	0.626666	0.533217	-0.144964	0.281233	-0.148063	0.228733	-0.647318	0.519855	-0.59637	0.300245	-0.778167	1.04694	-0.74328	0.460165	-2.83013	1.27379	-0.173945	1.0139	-0.17156	0.864352	-2.16116	1.81327	-0.263976	0.399792	-0.660283	0.511558	-1.04755	0.519602	0.197189	0.201273	0.979709	0.331099	-0.197299	0.591677	0.696001
k__Bacteria|p__Firmicutes|c__Bacilli|o__Lactobacillales|f__Streptococcaceae|g__Streptococcus|s__Streptococcus_thermophilus	4.37572	5.23215	0.836314	0.406242	-5.8791	14.6305	-0.0125471	0.157503	-0.0796622	0.936767	-0.321248	0.296154	0.0278863	0.131766	0.211635	0.833097	-0.23037	0.286143	-0.897857	0.277204	-3.23898	0.00194306	-1.44117	-0.354547	-3.84896	1.2688	-3.03355	0.00354773	-6.33575	-1.36216	-1.22233	1.22876	-0.994769	0.323778	-3.63066	1.18599	0.0556918	0.484513	0.114944	0.908867	-0.893936	1.00532	0.673104	0.243925	2.75947	0.00763312	0.19502	1.15119	-1.5998
k__Bacteria|p__Firmicutes|c__Clostridia|o__Clostridiales|f__Clostridiaceae|g__Clostridium|s__Clostridium_disporicum	1.30988	3.49956	0.3743	0.709479	-5.54913	8.1689	-0.0345428	0.105347	-0.327894	0.744114	-0.24102	0.171934	-0.126659	0.0881327	-1.43714	0.155788	-0.299396	0.0460779	0.0827551	0.18541	0.446336	0.656935	-0.280642	0.446152	0.722239	0.848643	0.851052	0.398069	-0.941071	2.38555	-0.0622209	0.821866	-0.0757068	0.9399	-1.67305	1.54861	0.0563981	0.32407	0.174031	0.862418	-0.578767	0.691563	0.0719874	0.163151	0.441231	0.660606	-0.247783	0.391758	-0.563799
k__Bacteria|p__Firmicutes|c__Clostridia|o__Clostridiales|f__Clostridiaceae|g__Clostridium|s__Clostridium_sp_CAG_167	-4.45198	4.86583	-0.914947	0.363822	-13.9888	5.08487	0.0696158	0.146476	0.475271	0.636291	-0.217472	0.356704	0.0646238	0.122541	0.527366	0.599852	-0.175552	0.304799	-0.0913555	0.257796	-0.354371	0.724283	-0.596627	0.413916	-0.787963	1.17996	-0.667786	0.506789	-3.10065	1.52472	0.204122	1.14273	0.178626	0.858823	-2.03559	2.44384	-0.128441	0.450591	-0.285051	0.776571	-1.01158	0.754701	0.0395378	0.226847	0.174292	0.862213	-0.405075	0.48415	0.570651
k__Bacteria|p__Firmicutes|c__Clostridia|o__Clostridiales|f__Clostridiaceae|g__Clostridium|s__Clostridium_sp_CAG_253	-2.67741	4.51565	-0.592918	0.555428	-11.5279	6.1731	0.0249716	0.135935	0.183703	0.854856	-0.241455	0.291399	-0.0156449	0.113722	-0.137572	0.891032	-0.238536	0.207246	0.506259	0.239243	2.11609	0.0384268	0.0373511	0.975167	0.308944	1.09505	0.282129	0.7788	-1.83731	2.45519	0.860071	1.06049	0.811011	0.420513	-1.21846	2.9386	-0.458957	0.418163	-1.09755	0.276713	-1.27854	0.360628	-0.121769	0.210522	-0.578415	0.565113	-0.534384	0.290846	-0.274912
k__Bacteria|p__Firmicutes|c__Clostridia|o__Clostridiales|f__Clostridiaceae|g__Clostridium|s__Clostridium_sp_CAG_58	-5.24489	4.28529	-1.22393	0.225686	-13.6439	3.15413	0.0780509	0.129	0.605045	0.547393	-0.174785	0.330886	-0.0463602	0.10792	-0.429578	0.669017	-0.25788	0.16516	0.219431	0.227039	0.966492	0.337615	-0.225557	0.664418	-0.378574	1.03918	-0.364299	0.716894	-2.41533	1.65819	2.94094	1.00639	2.92226	0.00486799	0.968446	4.91344	0.238512	0.396831	0.601043	0.550039	-0.539262	1.01629	0.257749	0.199782	1.29015	0.201868	-0.133817	0.649315	0.701613
k__Bacteria|p__Firmicutes|c__Clostridia|o__Clostridiales|f__Clostridiales_unclassified|g__Lawsonibacter|s__Lawsonibacter_asaccharolyticus	-6.39236	3.21746	-1.98677	0.0514445	-12.6985	-0.0862488	0.0838113	0.0968553	0.865324	0.390251	-0.106022	0.273644	0.0850082	0.0810284	1.04912	0.298264	-0.0738046	0.243821	0.0667591	0.170464	0.391631	0.696695	-0.267345	0.400863	-0.611821	0.780235	-0.78415	0.435987	-2.14105	0.917411	0.955072	0.755616	1.26396	0.211051	-0.525908	2.43605	-0.170792	0.297947	-0.573231	0.568596	-0.754758	0.413173	0.0209845	0.15	0.139897	0.889202	-0.27301	0.314979	0.209316
k__Bacteria|p__Firmicutes|c__Clostridia|o__Clostridiales|f__Clostridiales_unclassified|g__Monoglobus|s__Monoglobus_pectinilyticus	8.48128	4.07001	2.08385	0.0413706	0.504201	16.4584	-0.238675	0.12252	-1.94806	0.0560133	-0.478809	0.00145876	-0.270011	0.102499	-2.63428	0.010672	-0.470905	-0.0691166	0.429309	0.215633	1.99093	0.0509735	0.00667663	0.851942	0.156299	0.986978	0.158361	0.874695	-1.77814	2.09074	0.523553	0.955836	0.547744	0.585867	-1.34985	2.39696	0.183497	0.376896	0.486865	0.628099	-0.555204	0.922199	-0.116144	0.189746	-0.612105	0.542743	-0.48804	0.255751	-0.475797
k__Bacteria|p__Firmicutes|c__Clostridia|o__Clostridiales|f__Eubacteriaceae|g__Eubacterium|s__Eubacterium_eligens	6.22272	5.08002	1.22494	0.225307	-3.73393	16.1794	-0.0258292	0.152924	-0.168902	0.866432	-0.325554	0.273896	0.0595923	0.127935	0.465802	0.643016	-0.191155	0.31034	-0.196595	0.269144	-0.730447	0.467913	-0.724108	0.330917	-0.496353	1.2319	-0.402915	0.688419	-2.91084	1.91814	-1.81934	1.19303	-1.52497	0.132434	-4.15765	0.518961	0.0102175	0.470425	0.0217198	0.982742	-0.911799	0.932234	0.00246163	0.236833	0.0103939	0.991741	-0.461722	0.466646	0.39309
k__Bacteria|p__Firmicutes|c__Clostridia|o__Clostridiales|f__Eubacteriaceae|g__Eubacterium|s__Eubacterium_hallii	3.38637	3.10717	1.08986	0.280062	-2.70356	9.47631	0.065678	0.0935351	0.702175	0.485241	-0.117647	0.249003	0.0232195	0.0782507	0.296732	0.767679	-0.130149	0.176588	0.210901	0.164621	1.28113	0.204996	-0.11175	0.533551	-0.208125	0.753489	-0.276215	0.783316	-1.68494	1.26869	0.782985	0.729713	1.073	0.287496	-0.647227	2.2132	0.337976	0.287733	1.17462	0.244714	-0.225971	0.901923	0.0511472	0.144858	0.353086	0.725241	-0.232769	0.335063	0.446342
k__Bacteria|p__Firmicutes|c__Clostridia|o__Clostridiales|f__Eubacteriaceae|g__Eubacterium|s__Eubacterium_ramulus	-0.272226	4.80774	-0.0566224	0.955031	-9.69522	9.15077	0.0523893	0.144727	0.361986	0.718614	-0.231271	0.33605	0.142261	0.121078	1.17496	0.244577	-0.0950468	0.37957	-0.195128	0.254718	-0.766054	0.446598	-0.694367	0.304111	-0.8005	1.16588	-0.686607	0.494932	-3.08558	1.48458	-0.710206	1.12909	-0.629008	0.531693	-2.92318	1.50277	0.0222337	0.445211	0.0499397	0.960334	-0.850365	0.894832	-0.194891	0.224139	-0.869511	0.387976	-0.634196	0.244413	0.476276
k__Bacteria|p__Firmicutes|c__Clostridia|o__Clostridiales|f__Eubacteriaceae|g__Eubacterium|s__Eubacterium_sp_CAG_180	0.357017	5.23004	0.0682628	0.9458	-9.89367	10.6077	-0.0525249	0.15744	-0.333619	0.739811	-0.361101	0.256051	-0.0748409	0.131713	-0.568212	0.571977	-0.332993	0.183312	0.0858526	0.277092	0.309834	0.757743	-0.457238	0.628943	5.65917	1.26828	4.46207	3.55936e-05	3.17338	8.14496	0.0979814	1.22827	0.0797722	0.93668	-2.30937	2.50534	-0.118285	0.484317	-0.24423	0.807872	-1.06753	0.83096	-0.476229	0.243827	-1.95314	0.055394	-0.95412	0.00166316	-0.519207
k__Bacteria|p__Firmicutes|c__Clostridia|o__Clostridiales|f__Eubacteriaceae|g__Eubacterium|s__Eubacterium_sp_CAG_251	-12.8452	5.91462	-2.17178	0.0337702	-24.4377	-1.25279	0.245406	0.178048	1.37832	0.17314	-0.103561	0.594373	0.222577	0.148953	1.49428	0.140259	-0.0693657	0.514521	0.192192	0.313362	0.613323	0.541943	-0.421986	0.80637	0.0828746	1.43429	0.0577808	0.954112	-2.72829	2.89404	0.324196	1.38904	0.233396	0.816235	-2.39827	3.04666	0.387729	0.547711	0.707908	0.481698	-0.685765	1.46122	-0.134312	0.275742	-0.487093	0.627939	-0.674757	0.406133	0.217221
k__Bacteria|p__Firmicutes|c__Clostridia|o__Clostridiales|f__Eubacteriaceae|g__Eubacterium|s__Eubacterium_sp_CAG_274	0.634494	4.85539	0.130678	0.89646	-8.88189	10.1509	-0.109498	0.146162	-0.749154	0.456643	-0.395969	0.176974	0.0125326	0.122278	0.102493	0.918702	-0.227127	0.252193	0.137801	0.257243	0.535684	0.594125	-0.366386	0.641987	0.356793	1.17743	0.303026	0.762901	-1.95093	2.66451	0.716698	1.14028	0.628529	0.532004	-1.51821	2.9516	-0.204747	0.449623	-0.455374	0.650457	-1.08599	0.676499	-0.154373	0.22636	-0.68198	0.497833	-0.598032	0.289285	-0.531258
k__Bacteria|p__Firmicutes|c__Clostridia|o__Clostridiales|f__Eubacteriaceae|g__Eubacterium|s__Eubacterium_sp_CAG_38	-8.13461	5.16322	-1.57549	0.120316	-18.2543	1.98512	0.0519962	0.155429	0.334534	0.739124	-0.252638	0.356631	0.182613	0.13003	1.40439	0.165276	-0.072242	0.437467	0.625511	0.273552	2.28662	0.0257026	0.0893578	1.16166	0.452534	1.25208	0.361425	0.719031	-2.0015	2.90657	1.51472	1.21257	1.24917	0.216374	-0.861885	3.89132	0.363638	0.47813	0.760541	0.449861	-0.57348	1.30076	0.071776	0.240712	0.298182	0.766577	-0.400011	0.543563	0.274984
k__Bacteria|p__Firmicutes|c__Clostridia|o__Clostridiales|f__Eubacteriaceae|g__Eubacterium|s__Eubacterium_ventriosum	0.81045	4.94954	0.163743	0.870475	-8.89047	10.5114	-0.00182541	0.148996	-0.0122514	0.990265	-0.293852	0.290201	0.141753	0.124649	1.13722	0.259893	-0.102554	0.386061	-0.894077	0.262231	-3.4095	0.00115892	-1.40804	-0.380113	0.834892	1.20026	0.695591	0.489327	-1.51758	3.18736	0.279323	1.16239	0.2403	0.810903	-1.99892	2.55757	0.43641	0.458342	0.952149	0.344779	-0.461924	1.33474	0.00665518	0.23075	0.0288416	0.977085	-0.445606	0.458917	-0.560034
k__Bacteria|p__Firmicutes|c__Clostridia|o__Clostridiales|f__Lachnospiraceae|g__Anaerostipes|s__Anaerostipes_hadrus	7.09693	2.30501	3.07892	0.00311222	2.5792	11.6147	0.0855485	0.0693877	1.23291	0.222341	-0.0504488	0.221546	-0.0749263	0.0580492	-1.29074	0.201665	-0.188701	0.038848	0.0857153	0.122121	0.701886	0.48542	-0.153638	0.325069	-0.762083	0.558964	-1.36338	0.177773	-1.85763	0.333468	-0.0256414	0.541327	-0.0473677	0.962375	-1.08662	1.03534	0.433054	0.213451	2.02883	0.0468471	0.0146985	0.85141	0.0849354	0.107461	0.790386	0.432364	-0.125683	0.295554	0.00995757
k__Bacteria|p__Firmicutes|c__Clostridia|o__Clostridiales|f__Lachnospiraceae|g__Blautia|s__Blautia_obeum	5.89448	3.63631	1.62101	0.110175	-1.23256	13.0215	-0.0204314	0.109464	-0.18665	0.852554	-0.234977	0.194114	-0.0189103	0.0915767	-0.206497	0.83709	-0.198397	0.160577	-0.0345573	0.192655	-0.179374	0.858239	-0.412154	0.34304	-0.448337	0.881806	-0.50843	0.612985	-2.17664	1.27997	0.968208	0.853982	1.13376	0.261332	-0.705565	2.64198	-0.0440012	0.336734	-0.130671	0.896466	-0.703987	0.615984	0.0195951	0.169527	0.115587	0.908359	-0.312671	0.351861	0.212761
k__Bacteria|p__Firmicutes|c__Clostridia|o__Clostridiales|f__Lachnospiraceae|g__Blautia|s__Blautia_sp_CAG_257	-4.74816	3.27305	-1.45068	0.151991	-11.1632	1.6669	0.143951	0.0985287	1.461	0.149147	-0.049162	0.337063	-0.0628601	0.0824283	-0.762604	0.448639	-0.224417	0.0986964	-0.130699	0.173409	-0.753703	0.453927	-0.470575	0.209177	-0.973796	0.793715	-1.22688	0.224581	-2.52945	0.581857	1.04122	0.768671	1.35457	0.18055	-0.465346	2.54779	0.0451542	0.303094	0.148977	0.882063	-0.5489	0.639209	0.131392	0.152591	0.861073	0.39257	-0.167681	0.430465	-0.140512
k__Bacteria|p__Firmicutes|c__Clostridia|o__Clostridiales|f__Lachnospiraceae|g__Blautia|s__Blautia_wexlerae	4.59955	3.61119	1.27369	0.207604	-2.47826	11.6774	0.0927975	0.108708	0.853642	0.396643	-0.120266	0.305861	-0.0673545	0.090944	-0.740615	0.461768	-0.245602	0.110893	0.0884682	0.191324	0.4624	0.64544	-0.28652	0.463457	0.780594	0.875714	0.89138	0.376228	-0.935775	2.49696	-0.37088	0.848083	-0.437316	0.663427	-2.03309	1.29133	0.101503	0.334407	0.303531	0.762518	-0.553923	0.75693	-0.186847	0.168356	-1.10984	0.271426	-0.516818	0.143124	0.314378
k__Bacteria|p__Firmicutes|c__Clostridia|o__Clostridiales|f__Lachnospiraceae|g__Blautia|s__Ruminococcus_gnavus	-2.49219	4.73288	-0.526569	0.600403	-11.7685	6.78409	0.163807	0.142474	1.14973	0.254741	-0.115437	0.443051	-0.225624	0.119193	-1.89293	0.0631135	-0.459237	0.00798959	0.190555	0.250752	0.759934	0.450221	-0.30091	0.682021	-0.993582	1.14772	-0.865698	0.390048	-3.24308	1.25591	0.989327	1.11151	0.890076	0.376922	-1.18919	3.16785	0.378025	0.438279	0.862522	0.391779	-0.480986	1.23704	0.42502	0.220649	1.92622	0.0587397	-0.00744489	0.857484	0.118894
k__Bacteria|p__Firmicutes|c__Clostridia|o__Clostridiales|f__Lachnospiraceae|g__Blautia|s__Ruminococcus_torques	8.57511	3.20175	2.67826	0.00949707	2.2998	14.8504	-0.0534649	0.0963822	-0.554717	0.581116	-0.242371	0.135441	0.0284824	0.0806326	0.353236	0.725129	-0.129555	0.186519	-0.115525	0.169632	-0.681034	0.498427	-0.447997	0.216947	0.858074	0.776424	1.10516	0.273429	-0.663689	2.37984	-1.69873	0.751925	-2.25917	0.0274576	-3.17247	-0.224982	0.119037	0.296492	0.401486	0.689465	-0.462076	0.70015	-0.169209	0.149267	-1.1336	0.261399	-0.461767	0.123349	-0.275883
k__Bacteria|p__Firmicutes|c__Clostridia|o__Clostridiales|f__Lachnospiraceae|g__Coprococcus|s__Coprococcus_catus	11.6823	4.07844	2.86441	0.00572204	3.68871	19.6759	-0.415078	0.122773	-3.38085	0.00126536	-0.655709	-0.174447	0.0964106	0.102711	0.938658	0.351608	-0.104899	0.297721	-0.00121753	0.216079	-0.00563465	0.995523	-0.424725	0.42229	1.37168	0.989021	1.38691	0.170516	-0.566762	3.31013	-1.72038	0.957814	-1.79615	0.077423	-3.59766	0.156903	0.402254	0.377676	1.06508	0.291038	-0.337976	1.14248	-0.220636	0.190139	-1.16039	0.25041	-0.5933	0.152029	0.128765
k__Bacteria|p__Firmicutes|c__Clostridia|o__Clostridiales|f__Lachnospiraceae|g__Coprococcus|s__Coprococcus_comes	2.65275	4.13818	0.641044	0.523895	-5.45793	10.7634	0.0100532	0.124572	0.0807026	0.935943	-0.234103	0.254209	0.0954721	0.104216	0.916101	0.363221	-0.108787	0.299731	-0.116963	0.219244	-0.533481	0.595639	-0.546674	0.312748	1.16339	1.00351	1.15933	0.250841	-0.803447	3.13023	0.614768	0.971844	0.632578	0.529373	-1.29001	2.51955	0.15602	0.383208	0.407143	0.685328	-0.595053	0.907094	-0.144113	0.192924	-0.746992	0.457938	-0.522236	0.234011	0.750599
k__Bacteria|p__Firmicutes|c__Clostridia|o__Clostridiales|f__Lachnospiraceae|g__Coprococcus|s__Coprococcus_eutactus	19.6693	7.533	2.61108	0.0113436	4.90489	34.4337	-0.618115	0.226766	-2.72579	0.00836119	-1.06257	-0.173663	0.0131505	0.189711	0.069319	0.944962	-0.358675	0.384976	-0.575692	0.399105	-1.44246	0.154289	-1.35792	0.206539	3.6981	1.82675	2.02441	0.0473124	0.117731	7.27847	-2.98247	1.76911	-1.68586	0.0969324	-6.44987	0.484925	0.0521436	0.697579	0.0747495	0.940659	-1.31509	1.41937	-0.477722	0.351192	-1.36029	0.178745	-1.16605	0.210602	-0.892985
k__Bacteria|p__Firmicutes|c__Clostridia|o__Clostridiales|f__Lachnospiraceae|g__Dorea|s__Dorea_formicigenerans	3.96651	2.82847	1.40235	0.165878	-1.57718	9.5102	-0.0348243	0.0851453	-0.408998	0.683974	-0.201706	0.132058	0.111041	0.0712319	1.55887	0.124201	-0.0285707	0.250653	0.169985	0.149855	1.13433	0.261094	-0.123725	0.463695	0.474182	0.685903	0.691326	0.491984	-0.870163	1.81853	-0.683976	0.664261	-1.02968	0.307226	-1.9859	0.617951	0.152162	0.261925	0.580939	0.563422	-0.3612	0.665525	-0.121687	0.131864	-0.92282	0.359737	-0.380137	0.136762	-0.0270027
k__Bacteria|p__Firmicutes|c__Clostridia|o__Clostridiales|f__Lachnospiraceae|g__Dorea|s__Dorea_longicatena	8.10988	2.30959	3.51139	0.000845099	3.58316	12.6366	-0.0819814	0.0695257	-1.17915	0.242916	-0.218249	0.0542864	0.0782975	0.0581647	1.34613	0.18324	-0.0357032	0.192298	0.0151407	0.122364	0.123735	0.901932	-0.224689	0.25497	-0.277845	0.560077	-0.496083	0.621619	-1.37557	0.819885	-1.19223	0.542404	-2.19805	0.0317504	-2.25533	-0.12914	0.236812	0.213875	1.10724	0.272537	-0.182376	0.656	-0.0070008	0.107674	-0.0650183	0.948372	-0.218039	0.204037	-0.132006
k__Bacteria|p__Firmicutes|c__Clostridia|o__Clostridiales|f__Lachnospiraceae|g__Eisenbergiella|s__Eisenbergiella_tayi	-1.57785	2.57095	-0.613723	0.54168	-6.61683	3.46113	0.0320111	0.0773935	0.413615	0.680607	-0.119677	0.1837	-0.0884082	0.0647468	-1.36545	0.177127	-0.21531	0.0384932	-0.118213	0.136212	-0.867867	0.388869	-0.385183	0.148756	0.498089	0.623457	0.798915	0.427439	-0.723864	1.72004	1.04198	0.603785	1.72575	0.0894543	-0.141412	2.22538	0.0126167	0.238078	0.0529938	0.95791	-0.454008	0.479242	-0.159385	0.119859	-1.32977	0.188545	-0.394305	0.0755344	-0.232087
k__Bacteria|p__Firmicutes|c__Clostridia|o__Clostridiales|f__Lachnospiraceae|g__Fusicatenibacter|s__Fusicatenibacter_saccharivorans	7.49993	2.56538	2.92352	0.00485077	2.47188	12.528	0.0396201	0.0772255	0.513044	0.609773	-0.111739	0.190979	-0.0247626	0.0646063	-0.383284	0.702842	-0.151389	0.101863	0.159116	0.135916	1.17069	0.246275	-0.107275	0.425506	-1.37067	0.622104	-2.20328	0.0313616	-2.58997	-0.151366	0.1093	0.602474	0.181419	0.85664	-1.07153	1.29013	0.0727274	0.237562	0.306141	0.76054	-0.392885	0.53834	0.23263	0.119599	1.94508	0.0563784	-0.00177984	0.46704	0.28196
k__Bacteria|p__Firmicutes|c__Clostridia|o__Clostridiales|f__Lachnospiraceae|g__Lachnoclostridium|s__Clostridium_bolteae	-4.58358	2.93534	-1.56152	0.123576	-10.3367	1.16958	0.132468	0.0883625	1.49914	0.138994	-0.0407193	0.305655	-0.0943842	0.0739234	-1.27678	0.206517	-0.239271	0.0505029	0.0593333	0.155517	0.381523	0.704141	-0.245474	0.364141	-0.644251	0.71182	-0.905076	0.368986	-2.03939	0.75089	1.26301	0.689359	1.83215	0.0718121	-0.0881112	2.61413	0.197983	0.271821	0.728356	0.469182	-0.334777	0.730743	0.0643183	0.136847	0.470002	0.64003	-0.203897	0.332533	-0.132658
k__Bacteria|p__Firmicutes|c__Clostridia|o__Clostridiales|f__Lachnospiraceae|g__Lachnospiraceae_unclassified|s__Eubacterium_rectale	1.01391	5.65346	0.179344	0.858262	-10.0667	12.0945	0.0189321	0.170186	0.111244	0.911788	-0.314626	0.352491	0.238761	0.142376	1.67697	0.0986661	-0.0402915	0.517813	0.449727	0.299525	1.50147	0.138394	-0.137331	1.03679	-0.81406	1.37096	-0.593787	0.554851	-3.5011	1.87298	-0.582485	1.3277	-0.438716	0.662417	-3.18474	2.01977	0.0690772	0.523527	0.131946	0.895461	-0.957017	1.09517	0.122453	0.263567	0.464601	0.643871	-0.394128	0.639035	-0.0280633
k__Bacteria|p__Firmicutes|c__Clostridia|o__Clostridiales|f__Lachnospiraceae|g__Lachnospira|s__Lachnospira_pectinoschiza	4.41276	6.70446	0.658184	0.512897	-8.72773	17.5533	-0.164708	0.201824	-0.816096	0.41762	-0.560277	0.23086	0.150246	0.168845	0.88985	0.377042	-0.180683	0.481176	-0.270307	0.355208	-0.760982	0.4496	-0.966502	0.425888	0.0392735	1.62583	0.0241559	0.980807	-3.1473	3.22584	0.180825	1.57453	0.114843	0.908946	-2.9052	3.26685	-0.782693	0.620853	-1.26067	0.212228	-1.99954	0.434157	0.0191233	0.312565	0.0611817	0.951415	-0.593493	0.63174	0.966769
k__Bacteria|p__Firmicutes|c__Clostridia|o__Clostridiales|f__Lachnospiraceae|g__Roseburia|s__Roseburia_faecis	10.1537	6.56666	1.54625	0.127216	-2.71669	23.0241	-0.127621	0.197676	-0.645608	0.520955	-0.515059	0.259817	0.0416692	0.165374	0.251969	0.801912	-0.282459	0.365797	-0.161375	0.347908	-0.463843	0.644411	-0.843261	0.520512	0.0629276	1.59242	0.0395171	0.968607	-3.05815	3.184	-0.479665	1.54217	-0.311033	0.756836	-3.50226	2.54293	-1.37681	0.608093	-2.26415	0.0271316	-2.56865	-0.184973	-0.0230811	0.306141	-0.0753939	0.940148	-0.623106	0.576944	1.21937
k__Bacteria|p__Firmicutes|c__Clostridia|o__Clostridiales|f__Lachnospiraceae|g__Roseburia|s__Roseburia_hominis	2.13329	4.51299	0.4727	0.638114	-6.71201	10.9786	-0.0144417	0.135855	-0.106302	0.915691	-0.280712	0.251829	0.004274	0.113655	0.037605	0.970125	-0.218486	0.227034	0.702572	0.239103	2.93837	0.00465206	0.23394	1.1712	0.590938	1.0944	0.539965	0.591187	-1.55405	2.73593	-0.666471	1.05987	-0.628823	0.531812	-2.74378	1.41084	-0.766725	0.417917	-1.83463	0.0714374	-1.58583	0.0523772	-0.0888172	0.210398	-0.422139	0.674408	-0.50119	0.323555	0.883425
k__Bacteria|p__Firmicutes|c__Clostridia|o__Clostridiales|f__Lachnospiraceae|g__Roseburia|s__Roseburia_intestinalis	-0.142504	6.667	-0.0213745	0.983017	-13.2096	12.9246	-0.140785	0.200697	-0.701482	0.48567	-0.534144	0.252573	0.150454	0.167901	0.896085	0.37373	-0.178627	0.479535	0.719116	0.353224	2.03587	0.0461132	0.0268101	1.41142	0.993248	1.61675	0.614349	0.541269	-2.17552	4.16202	-0.688212	1.56573	-0.439546	0.661819	-3.757	2.38057	0.159314	0.617385	0.258046	0.79724	-1.05074	1.36937	0.10269	0.310819	0.330385	0.742241	-0.506504	0.711884	-0.631891
k__Bacteria|p__Firmicutes|c__Clostridia|o__Clostridiales|f__Lachnospiraceae|g__Roseburia|s__Roseburia_inulinivorans	4.46196	5.70809	0.78169	0.43742	-6.72569	15.6496	-0.0904968	0.171831	-0.526662	0.600338	-0.427279	0.246285	0.102276	0.143752	0.711476	0.479502	-0.179473	0.384025	-0.0865527	0.30242	-0.2862	0.775694	-0.679285	0.50618	0.815297	1.38421	0.588997	0.558038	-1.89771	3.5283	-0.635808	1.34054	-0.474294	0.636984	-3.26321	1.99159	-0.328987	0.528587	-0.622389	0.536005	-1.365	0.707024	0.0112729	0.266114	0.0423612	0.966349	-0.510301	0.532847	0.116939
k__Bacteria|p__Firmicutes|c__Clostridia|o__Clostridiales|f__Lachnospiraceae|g__Roseburia|s__Roseburia_sp_CAG_182	4.55103	3.22114	1.41286	0.162779	-1.76229	10.8644	-0.160555	0.0969661	-1.65578	0.102902	-0.350605	0.0294953	-0.18467	0.0811211	-2.27648	0.0263393	-0.343665	-0.0256758	0.104632	0.170659	0.613105	0.542086	-0.229854	0.439118	0.798324	0.781127	1.02202	0.31081	-0.732657	2.3293	1.52005	0.75648	2.00937	0.0489284	0.0373722	3.00272	-0.309048	0.298288	-1.03608	0.304257	-0.893681	0.275585	0.00269886	0.150171	0.0179719	0.98572	-0.291631	0.297029	-0.0935552
k__Bacteria|p__Firmicutes|c__Clostridia|o__Clostridiales|f__Lachnospiraceae|g__Roseburia|s__Roseburia_sp_CAG_309	-5.61764	2.56742	-2.18805	0.0325062	-10.6497	-0.585598	0.0387015	0.077287	0.500751	0.618348	-0.112778	0.190181	0.0723118	0.0646577	1.11838	0.26779	-0.0544149	0.199039	0.0828988	0.136024	0.609442	0.544495	-0.183704	0.349501	-0.426075	0.622599	-0.684349	0.496347	-1.64635	0.794196	-0.731842	0.602954	-1.21376	0.229517	-1.91361	0.449925	0.231009	0.237751	0.971645	0.335064	-0.234974	0.696992	0.0186452	0.119694	0.155773	0.876726	-0.215951	0.253242	0.267424
k__Bacteria|p__Firmicutes|c__Clostridia|o__Clostridiales|f__Lachnospiraceae|g__Roseburia|s__Roseburia_sp_CAG_471	-0.324339	2.00005	-0.162165	0.871712	-4.24438	3.5957	-0.110292	0.0602077	-1.83187	0.0718546	-0.228297	0.00771246	-0.0222238	0.0503693	-0.441218	0.660615	-0.120946	0.0764981	0.0458153	0.105965	0.432364	0.667002	-0.161872	0.253502	-0.429528	0.485013	-0.885599	0.379311	-1.38014	0.521081	0.118608	0.46971	0.252513	0.801494	-0.802006	1.03922	0.290258	0.185211	1.56717	0.122248	-0.0727497	0.653265	0.0339146	0.0932435	0.363721	0.717324	-0.148839	0.216669	-0.189907
k__Bacteria|p__Firmicutes|c__Clostridia|o__Clostridiales|f__Lachnospiraceae|g__Sellimonas|s__Sellimonas_intestinalis	-5.79179	2.5015	-2.31533	0.0239742	-10.6946	-0.888945	0.145029	0.0753025	1.92595	0.0587749	-0.00256153	0.292619	-0.0824293	0.0629975	-1.30845	0.195628	-0.205902	0.0410435	0.120989	0.132532	0.912907	0.364885	-0.138768	0.380746	-0.833442	0.606613	-1.37393	0.174492	-2.02238	0.355497	2.18188	0.587472	3.71402	0.000444337	1.03046	3.33331	-0.0102784	0.231646	-0.0443713	0.964753	-0.464297	0.44374	0.14989	0.116621	1.28527	0.203555	-0.078683	0.378463	0.0161339
k__Bacteria|p__Firmicutes|c__Clostridia|o__Clostridiales|f__Oscillospiraceae|g__Oscillibacter|s__Oscillibacter_sp_57_20	11.1348	4.96318	2.24349	0.0285074	1.40717	20.8625	-0.258152	0.149407	-1.72785	0.0890751	-0.550983	0.0346794	-0.0575527	0.124992	-0.46045	0.646831	-0.302533	0.187428	-0.103715	0.262954	-0.394422	0.694645	-0.619094	0.411665	1.78895	1.20357	1.48637	0.142332	-0.570003	4.14791	-0.0979511	1.16559	-0.0840353	0.933304	-2.38247	2.18657	-0.130436	0.459605	-0.283801	0.777524	-1.03125	0.770373	-0.36826	0.231386	-1.59154	0.116657	-0.821767	0.0852479	-0.957986
k__Bacteria|p__Firmicutes|c__Clostridia|o__Clostridiales|f__Oscillospiraceae|g__Oscillibacter|s__Oscillibacter_sp_CAG_241	7.81522	5.60638	1.39399	0.168379	-3.17308	18.8035	-0.012077	0.168769	-0.0715592	0.943187	-0.342858	0.318704	-0.237008	0.141191	-1.67863	0.0983396	-0.513736	0.0397211	-0.0312002	0.297031	-0.10504	0.916689	-0.61337	0.55097	0.451979	1.35955	0.332448	0.740691	-2.21268	3.11664	-0.526003	1.31665	-0.399502	0.690919	-3.10659	2.05458	0.437143	0.519168	0.842008	0.403073	-0.580407	1.45469	-0.389079	0.261372	-1.4886	0.141744	-0.901359	0.123201	-0.920425
k__Bacteria|p__Firmicutes|c__Clostridia|o__Clostridiales|f__Peptostreptococcaceae|g__Intestinibacter|s__Intestinibacter_bartlettii	0.722657	5.40206	0.133774	0.894021	-9.86518	11.3105	0.0449639	0.162618	0.2765	0.783099	-0.273762	0.363689	-0.00217166	0.136045	-0.0159628	0.987316	-0.268815	0.264472	-0.0223306	0.286206	-0.078023	0.938065	-0.583284	0.538622	1.21547	1.31	0.92784	0.357147	-1.35208	3.78302	0.135988	1.26866	0.10719	0.91499	-2.35055	2.62252	-0.445362	0.500247	-0.890284	0.376811	-1.42583	0.535104	-0.177523	0.251846	-0.704886	0.483564	-0.671133	0.316087	0.0514467
k__Bacteria|p__Firmicutes|c__Clostridia|o__Clostridiales|f__Peptostreptococcaceae|g__Romboutsia|s__Romboutsia_ilealis	0.247859	1.69464	0.146261	0.884198	-3.07357	3.56929	-0.0502224	0.0510137	-0.984487	0.328765	-0.150207	0.0497627	-0.084982	0.0426777	-1.99125	0.050937	-0.168629	-0.00133522	-0.0435487	0.0897835	-0.485041	0.629384	-0.219521	0.132424	0.329464	0.41095	0.801713	0.425831	-0.475983	1.13491	-0.514679	0.397983	-1.29322	0.200812	-1.29471	0.265354	0.152064	0.156929	0.968997	0.336373	-0.155511	0.459638	0.0277126	0.0790049	0.350771	0.726969	-0.127134	0.182559	-0.314433
k__Bacteria|p__Firmicutes|c__Clostridia|o__Clostridiales|f__Ruminococcaceae|g__Agathobaculum|s__Agathobaculum_butyriciproducens	2.7127	3.43403	0.789945	0.43262	-4.01789	9.44328	-0.00964313	0.103375	-0.0932832	0.925984	-0.212254	0.192968	0.0782815	0.0864825	0.905172	0.368936	-0.0912211	0.247784	0.0679395	0.181938	0.37342	0.71013	-0.288653	0.424532	-0.787455	0.832754	-0.945604	0.348081	-2.41962	0.844712	0.297715	0.806477	0.369155	0.713291	-1.28295	1.87838	-0.00191487	0.318002	-0.00602157	0.995215	-0.625188	0.621358	0.144492	0.160096	0.902534	0.370323	-0.169291	0.458275	0.338548
k__Bacteria|p__Firmicutes|c__Clostridia|o__Clostridiales|f__Ruminococcaceae|g__Anaeromassilibacillus|s__Anaeromassilibacillus_sp_An250	-2.77699	2.58659	-1.07361	0.287226	-7.84661	2.29263	0.000120629	0.0778641	0.00154923	0.998769	-0.15249	0.152731	0.0157518	0.0651405	0.241813	0.809737	-0.111921	0.143425	-0.0237188	0.13704	-0.17308	0.863162	-0.292312	0.244874	-1.26049	0.627248	-2.00956	0.0489076	-2.48987	-0.0311073	0.771321	0.607456	1.26976	0.208994	-0.419271	1.96191	-0.100937	0.239526	-0.421401	0.674943	-0.570399	0.368526	0.128143	0.120588	1.06265	0.292128	-0.108205	0.364492	-0.348198
k__Bacteria|p__Firmicutes|c__Clostridia|o__Clostridiales|f__Ruminococcaceae|g__Anaerotruncus|s__Anaerotruncus_colihominis	-1.77478	2.20096	-0.806367	0.423164	-6.08859	2.53902	0.0567176	0.0662556	0.856042	0.395325	-0.073141	0.186576	-0.0858709	0.0554289	-1.54921	0.126505	-0.19451	0.0227678	-0.0681403	0.116609	-0.584349	0.561141	-0.29669	0.160409	-1.07933	0.533734	-2.02222	0.0475448	-2.12543	-0.0332285	0.295376	0.516893	0.571445	0.569798	-0.717715	1.30847	-0.110042	0.203816	-0.53991	0.591225	-0.509514	0.28943	0.100906	0.10261	0.983391	0.3293	-0.100206	0.302018	-0.25351
k__Bacteria|p__Firmicutes|c__Clostridia|o__Clostridiales|f__Ruminococcaceae|g__Faecalibacterium|s__Faecalibacterium_prausnitzii	8.60376	1.7092	5.03379	4.5358e-06	5.25379	11.9537	-0.0128425	0.0514521	-0.249602	0.803734	-0.113687	0.0880017	0.0658384	0.0430444	1.52955	0.131299	-0.0185271	0.150204	0.08846	0.090555	0.976865	0.332494	-0.0890245	0.265945	0.0652863	0.414481	0.157513	0.87536	-0.747082	0.877654	0.219807	0.401403	0.547597	0.585967	-0.566928	1.00654	-0.220719	0.158277	-1.39451	0.168222	-0.530936	0.0894988	-0.0125314	0.0796837	-0.157264	0.875557	-0.168709	0.143646	0.313031
k__Bacteria|p__Firmicutes|c__Clostridia|o__Clostridiales|f__Ruminococcaceae|g__Flavonifractor|s__Flavonifractor_plautii	-13.6007	4.27339	-3.18265	0.00229703	-21.9764	-5.22502	0.477831	0.128642	3.71443	0.000443747	0.225698	0.729965	-0.00332035	0.107621	-0.0308523	0.975488	-0.214253	0.207612	0.200139	0.226408	0.883973	0.380182	-0.243613	0.64389	-1.34983	1.0363	-1.30255	0.197625	-3.38093	0.681278	2.89587	1.0036	2.88549	0.00539596	0.928852	4.86288	0.00798292	0.395729	0.0201727	0.983971	-0.767631	0.783597	0.1469	0.199227	0.737348	0.463737	-0.243579	0.537378	0.631095
k__Bacteria|p__Firmicutes|c__Clostridia|o__Clostridiales|f__Ruminococcaceae|g__Gemmiger|s__Gemmiger_formicilis	9.30289	3.88754	2.393	0.0198045	1.68345	16.9223	-0.240495	0.117027	-2.05505	0.0441634	-0.469863	-0.0111275	0.0380041	0.0979035	0.388179	0.699235	-0.153883	0.229891	-0.395054	0.205965	-1.91806	0.0597873	-0.798739	0.00863017	0.756767	0.942728	0.802742	0.425241	-1.09095	2.60448	-1.00369	0.912982	-1.09935	0.275936	-2.7931	0.785726	0.0565446	0.359998	0.157069	0.875709	-0.649038	0.762128	-0.0931434	0.181239	-0.513926	0.609161	-0.448365	0.262078	0.619418
k__Bacteria|p__Firmicutes|c__Clostridia|o__Clostridiales|f__Ruminococcaceae|g__Ruminococcaceae_unclassified|s__Clostridium_leptum	-7.80424	3.63688	-2.14586	0.035872	-14.9324	-0.676081	0.307463	0.109481	2.80836	0.00667947	0.0928838	0.522042	-0.0935516	0.091591	-1.02141	0.311096	-0.273067	0.0859635	0.207232	0.192685	1.0755	0.286389	-0.170424	0.584889	-3.00348	0.881944	-3.40552	0.00117319	-4.73206	-1.2749	1.57578	0.854116	1.84492	0.069905	-0.0982598	3.24981	-0.298322	0.336786	-0.885789	0.37921	-0.958411	0.361768	0.585173	0.169553	3.45127	0.00101884	0.252855	0.917492	0.302634
k__Bacteria|p__Firmicutes|c__Clostridia|o__Clostridiales|f__Ruminococcaceae|g__Ruminococcaceae_unclassified|s__Eubacterium_siraeum	2.13892	6.60738	0.323717	0.74726	-10.8113	15.0892	0.0131222	0.198902	0.0659734	0.947615	-0.376719	0.402963	-0.05893	0.1664	-0.354147	0.72445	-0.385068	0.267208	0.66636	0.350065	1.90353	0.0616922	-0.0197554	1.35248	0.054621	1.60229	0.0340893	0.972917	-3.08581	3.19505	-0.682328	1.55173	-0.43972	0.661694	-3.72367	2.35901	-0.0376789	0.611864	-0.0615806	0.951098	-1.23691	1.16155	-0.221611	0.308039	-0.719425	0.474627	-0.825357	0.382135	-1.49156
k__Bacteria|p__Firmicutes|c__Clostridia|o__Clostridiales|f__Ruminococcaceae|g__Ruminococcus|s__Ruminococcus_bicirculans	2.33994	6.80509	0.343852	0.73214	-10.9978	15.6777	0.118612	0.204854	0.57901	0.564714	-0.282893	0.520118	-0.0104554	0.171379	-0.0610078	0.951552	-0.346352	0.325441	-0.272016	0.36054	-0.75447	0.45347	-0.978662	0.434629	0.00661698	1.65023	0.00400972	0.996814	-3.22778	3.24102	-1.51875	1.59816	-0.950306	0.345707	-4.65109	1.6136	-0.0836656	0.630172	-0.132766	0.894815	-1.31878	1.15145	0.139881	0.317257	0.440908	0.660839	-0.481931	0.761692	1.08825
k__Bacteria|p__Firmicutes|c__Clostridia|o__Clostridiales|f__Ruminococcaceae|g__Ruminococcus|s__Ruminococcus_bromii	13.5871	8.00093	1.6982	0.0945668	-2.09439	29.2687	-0.189071	0.240852	-0.785007	0.435488	-0.661132	0.282991	-0.107313	0.201495	-0.532584	0.596256	-0.502236	0.28761	-0.0804507	0.423897	-0.189789	0.850105	-0.911273	0.750371	5.32567	1.94023	2.74487	0.00794119	1.5229	9.12845	-3.155	1.87901	-1.67908	0.0982521	-6.83778	0.527781	-0.939584	0.740911	-1.26815	0.209564	-2.39174	0.512574	-0.790502	0.373007	-2.11927	0.0381465	-1.52158	-0.0594212	-0.452599
k__Bacteria|p__Firmicutes|c__Clostridia|o__Clostridiales|f__Ruminococcaceae|g__Ruminococcus|s__Ruminococcus_callidus	3.928	5.0874	0.772105	0.443034	-6.04311	13.8991	-0.116598	0.153146	-0.761354	0.449379	-0.416759	0.183562	-0.0612349	0.128121	-0.477947	0.634396	-0.312347	0.189877	-0.0378957	0.269535	-0.140597	0.888652	-0.566175	0.490383	1.2562	1.23369	1.01824	0.312583	-1.16179	3.6742	0.171304	1.19477	0.143379	0.886464	-2.1704	2.513	-0.509667	0.471108	-1.08185	0.28358	-1.43302	0.413689	-0.0623611	0.237177	-0.262931	0.79349	-0.527219	0.402497	-0.138762
k__Bacteria|p__Firmicutes|c__Clostridia|o__Clostridiales|f__Ruminococcaceae|g__Ruminococcus|s__Ruminococcus_lactaris	-2.6507	6.47726	-0.409232	0.683803	-15.3459	10.0445	0.208935	0.194985	1.07154	0.288147	-0.173229	0.591098	-0.191886	0.163123	-1.17633	0.244035	-0.5116	0.127829	0.248784	0.343171	0.724957	0.47125	-0.423819	0.921387	1.57686	1.57074	1.0039	0.319393	-1.50172	4.65544	-0.383973	1.52117	-0.252419	0.801566	-3.36542	2.59747	1.19347	0.599814	1.98974	0.051108	0.0178582	2.36908	-0.138676	0.301973	-0.459232	0.6477	-0.730532	0.45318	0.0559224
k__Bacteria|p__Firmicutes|c__Clostridia|o__Clostridiales|f__Ruminococcaceae|g__Ruminococcus|s__Ruminococcus_obeum_CAG_39	-4.14755	3.08708	-1.34352	0.18408	-10.1981	1.903	0.00179322	0.0929303	0.0192964	0.984668	-0.180347	0.183933	0.00701379	0.0777447	0.0902156	0.928411	-0.145363	0.159391	0.0591398	0.163556	0.361587	0.71891	-0.261424	0.379704	-1.18997	0.748616	-1.58956	0.117105	-2.65723	0.277292	0.27848	0.724995	0.384113	0.70223	-1.14248	1.69944	0.246028	0.285873	0.860621	0.392817	-0.314272	0.806328	0.204867	0.143921	1.42347	0.159696	-0.0772134	0.486946	0.962381
k__Bacteria|p__Firmicutes|c__Clostridia|o__Clostridiales|f__Ruminococcaceae|g__Ruthenibacterium|s__Ruthenibacterium_lactatiformans	-2.81018	4.51799	-0.621998	0.536261	-11.6653	6.04491	0.247036	0.136005	1.81637	0.0742277	-0.0195293	0.513601	-0.121447	0.113781	-1.06738	0.290008	-0.344453	0.101559	0.373408	0.239367	1.55998	0.123938	-0.0957426	0.842559	-0.290201	1.09561	-0.264876	0.791998	-2.43756	1.85716	1.36323	1.06104	1.2848	0.203719	-0.716376	3.44283	0.147804	0.41838	0.353278	0.725098	-0.672205	0.967813	0.0604646	0.210631	0.287064	0.775036	-0.352364	0.473293	-0.387051
k__Bacteria|p__Firmicutes|c__Erysipelotrichia|o__Erysipelotrichales|f__Erysipelotrichaceae|g__Catenibacterium|s__Catenibacterium_mitsuokai	-10.2351	4.35272	-2.35144	0.0219474	-18.7663	-1.70397	-0.0549843	0.13103	-0.419632	0.676229	-0.311798	0.201829	0.508679	0.109619	4.64045	1.89144e-05	0.29383	0.723527	-0.269984	0.230611	-1.17073	0.246259	-0.721973	0.182005	0.326602	1.05553	0.309419	0.758057	-1.74221	2.39541	-0.106278	1.02223	-0.103967	0.917536	-2.10981	1.89725	-0.253829	0.403075	-0.629731	0.531222	-1.04384	0.536183	-0.171399	0.202926	-0.844639	0.401613	-0.569126	0.226328	-0.880381
k__Bacteria|p__Firmicutes|c__Erysipelotrichia|o__Erysipelotrichales|f__Erysipelotrichaceae|g__Coprobacillus|s__Coprobacillus_cateniformis	-1.85404	3.429	-0.540693	0.590688	-8.57476	4.86669	0.0423487	0.103223	0.410263	0.68305	-0.159965	0.244663	-0.0646995	0.0863558	-0.74922	0.456604	-0.233954	0.104555	-0.0903176	0.181672	-0.497147	0.620872	-0.446388	0.265752	0.160534	0.831533	0.193058	0.847555	-1.46924	1.79031	-0.353537	0.805296	-0.439015	0.662202	-1.93189	1.22481	0.325372	0.317536	1.02468	0.309562	-0.296988	0.947731	-0.0905047	0.159862	-0.566144	0.573373	-0.403828	0.222819	-0.383787
k__Bacteria|p__Firmicutes|c__Erysipelotrichia|o__Erysipelotrichales|f__Erysipelotrichaceae|g__Dielma|s__Dielma_fastidiosa	-2.62874	2.29411	-1.14586	0.256327	-7.12511	1.86764	0.0448822	0.0690596	0.649905	0.518193	-0.0904721	0.180237	-0.0832907	0.0577747	-1.44165	0.154517	-0.196527	0.0299457	0.0219166	0.121544	0.180318	0.857501	-0.216305	0.260139	-0.608114	0.556322	-1.0931	0.278649	-1.69848	0.482257	0.623423	0.538768	1.15713	0.251732	-0.432543	1.67939	0.166288	0.212442	0.782748	0.436803	-0.25009	0.582666	0.0668394	0.106953	0.624944	0.534339	-0.142784	0.276463	-0.0896299
k__Bacteria|p__Firmicutes|c__Erysipelotrichia|o__Erysipelotrichales|f__Erysipelotrichaceae|g__Erysipelatoclostridium|s__Clostridium_innocuum	-7.76984	3.24833	-2.39195	0.0198563	-14.1365	-1.40324	0.301982	0.0977844	3.08824	0.00302915	0.110328	0.493636	-0.0523354	0.0818057	-0.639752	0.524729	-0.212672	0.108001	-0.106694	0.172099	-0.619958	0.537594	-0.444003	0.230614	-1.99237	0.78772	-2.52929	0.0140299	-3.53628	-0.448473	-0.137236	0.762865	-0.179896	0.85783	-1.63242	1.35795	0.31775	0.300805	1.05633	0.294983	-0.271818	0.907317	0.309748	0.151439	2.04537	0.0451381	0.0129337	0.606562	-0.560097
k__Bacteria|p__Firmicutes|c__Erysipelotrichia|o__Erysipelotrichales|f__Erysipelotrichaceae|g__Erysipelatoclostridium|s__Clostridium_spiroforme	-2.20371	3.42417	-0.643574	0.522264	-8.91496	4.50754	-0.00444506	0.103078	-0.0431233	0.965744	-0.206474	0.197584	-0.0352367	0.0862341	-0.408616	0.684252	-0.204252	0.133779	0.136154	0.181416	0.750508	0.455834	-0.219414	0.491722	-0.662708	0.830362	-0.798095	0.427911	-2.29019	0.964771	0.505908	0.804161	0.629114	0.531624	-1.07022	2.08203	-0.147623	0.317089	-0.465558	0.64319	-0.769105	0.473859	0.285302	0.159636	1.7872	0.0788741	-0.0275801	0.598184	0.361044
k__Bacteria|p__Firmicutes|c__Erysipelotrichia|o__Erysipelotrichales|f__Erysipelotrichaceae|g__Erysipelatoclostridium|s__Erysipelatoclostridium_ramosum	-3.11558	2.94701	-1.0572	0.29459	-8.89162	2.66046	0.108861	0.088714	1.2271	0.224499	-0.065015	0.282737	-0.0808432	0.0742174	-1.08928	0.280317	-0.226307	0.0646203	-0.252637	0.156135	-1.61806	0.110809	-0.558657	0.0533827	-0.992711	0.714651	-1.38909	0.169857	-2.3934	0.407979	0.832576	0.692101	1.20297	0.233637	-0.523917	2.18907	0.0779955	0.272902	0.2858	0.776	-0.456883	0.612874	0.124463	0.137391	0.905904	0.368551	-0.144819	0.393745	-0.203579
k__Bacteria|p__Firmicutes|c__Erysipelotrichia|o__Erysipelotrichales|f__Erysipelotrichaceae|g__Holdemanella|s__Holdemanella_biformis	0.295626	5.29379	0.055844	0.955649	-10.08	10.6713	-0.174898	0.159359	-1.09751	0.276731	-0.487236	0.137439	0.147989	0.133318	1.11004	0.271337	-0.11331	0.409288	0.276791	0.28047	0.986884	0.327598	-0.272919	0.826501	0.71979	1.28374	0.560696	0.577058	-1.7963	3.23588	0.839501	1.24324	0.675254	0.502066	-1.5972	3.2762	-0.380049	0.490221	-0.775261	0.44118	-1.34086	0.580766	-0.301206	0.246799	-1.22045	0.226991	-0.784923	0.182511	-0.704136
k__Bacteria|p__Firmicutes|c__Erysipelotrichia|o__Erysipelotrichales|f__Erysipelotrichaceae|g__Turicibacter|s__Turicibacter_sanguinis	1.06751	4.23133	0.252288	0.801667	-7.22574	9.36077	-0.0714446	0.127376	-0.560896	0.576923	-0.321096	0.178207	-0.0477119	0.106562	-0.447741	0.655926	-0.256569	0.161145	0.103605	0.22418	0.462153	0.645616	-0.335779	0.542989	0.484647	1.0261	0.47232	0.638384	-1.52647	2.49576	0.347136	0.993721	0.34933	0.728045	-1.60052	2.29479	-0.443247	0.391834	-1.13121	0.262394	-1.21123	0.324733	0.0731124	0.197267	0.370627	0.712199	-0.313523	0.459748	-0.249128
k__Bacteria|p__Firmicutes|c__Firmicutes_unclassified|o__Firmicutes_unclassified|f__Firmicutes_unclassified|g__Firmicutes_unclassified|s__Firmicutes_bacterium_CAG_110	6.46093	4.78482	1.3503	0.181909	-2.91714	15.839	-0.179923	0.144037	-1.24914	0.216385	-0.462231	0.102385	-0.0214766	0.120501	-0.178228	0.859134	-0.257653	0.2147	-0.165368	0.253504	-0.652328	0.51664	-0.662227	0.331491	1.11132	1.16032	0.957776	0.341957	-1.16286	3.38551	-0.63499	1.12371	-0.565086	0.574088	-2.83741	1.56743	-1.04624	0.443089	-2.36124	0.0214241	-1.91468	-0.177801	0.00718139	0.22307	0.0321934	0.974423	-0.430029	0.444392	-0.773503
k__Bacteria|p__Firmicutes|c__Firmicutes_unclassified|o__Firmicutes_unclassified|f__Firmicutes_unclassified|g__Firmicutes_unclassified|s__Firmicutes_bacterium_CAG_145	-5.20122	3.32746	-1.56312	0.123198	-11.7229	1.32049	0.155236	0.100167	1.54978	0.126367	-0.0410868	0.351559	-0.0541313	0.0837986	-0.645969	0.520722	-0.218374	0.110111	-0.144102	0.176292	-0.817406	0.416878	-0.489628	0.201424	0.112713	0.80691	0.139685	0.889369	-1.4688	1.69423	0.628153	0.781449	0.803831	0.424616	-0.903459	2.15977	0.0861532	0.308133	0.279597	0.780732	-0.517777	0.690083	0.0616513	0.155128	0.397422	0.692443	-0.242394	0.365696	-0.0761204
k__Bacteria|p__Firmicutes|c__Firmicutes_unclassified|o__Firmicutes_unclassified|f__Firmicutes_unclassified|g__Firmicutes_unclassified|s__Firmicutes_bacterium_CAG_170	0.133488	2.80496	0.04759	0.962198	-5.36414	5.63111	-0.0474014	0.0844378	-0.561377	0.576597	-0.212896	0.118094	-0.0267383	0.07064	-0.378514	0.706363	-0.16519	0.111714	-0.160685	0.148609	-1.08125	0.28384	-0.451954	0.130584	-0.441241	0.680203	-0.648689	0.518974	-1.77442	0.891934	-0.0431876	0.658741	-0.0655608	0.947942	-1.3343	1.24792	-0.322276	0.259748	-1.24072	0.219458	-0.831373	0.186821	-0.0271609	0.130769	-0.207702	0.836154	-0.283463	0.229141	-0.179411
k__Bacteria|p__Firmicutes|c__Firmicutes_unclassified|o__Firmicutes_unclassified|f__Firmicutes_unclassified|g__Firmicutes_unclassified|s__Firmicutes_bacterium_CAG_83	0.225018	5.03464	0.0446939	0.964497	-9.6427	10.0927	-0.0838137	0.151558	-0.553014	0.582275	-0.380862	0.213234	0.147958	0.126792	1.16693	0.247778	-0.10055	0.396466	0.120711	0.26674	0.452542	0.652484	-0.40209	0.643512	-0.29574	1.2209	-0.242231	0.809414	-2.68866	2.09718	-0.0396538	1.18238	-0.0335374	0.973356	-2.35707	2.27776	0.752601	0.466223	1.61425	0.111635	-0.16118	1.66638	0.181877	0.234718	0.774877	0.441406	-0.278161	0.641915	0.791028
k__Bacteria|p__Firmicutes|c__Firmicutes_unclassified|o__Firmicutes_unclassified|f__Firmicutes_unclassified|g__Firmicutes_unclassified|s__Firmicutes_bacterium_CAG_94	1.20337	2.92231	0.411786	0.68194	-4.52426	6.931	-0.0655162	0.0879704	-0.744753	0.459281	-0.237935	0.106903	-0.141421	0.0735954	-1.9216	0.0593317	-0.285665	0.00282365	0.140792	0.154827	0.909354	0.366742	-0.162663	0.444247	-0.000633849	0.708661	-0.000894431	0.999289	-1.38958	1.38832	0.332107	0.686301	0.48391	0.630183	-1.01302	1.67723	0.124966	0.270615	0.461784	0.645879	-0.40543	0.655362	0.182256	0.13624	1.33776	0.18594	-0.0847684	0.449281	-0.431761
k__Bacteria|p__Firmicutes|c__Negativicutes|o__Acidaminococcales|f__Acidaminococcaceae|g__Acidaminococcus|s__Acidaminococcus_intestini	-8.31047	4.01194	-2.07144	0.0425549	-16.1737	-0.447215	0.163299	0.120771	1.35213	0.181326	-0.0734091	0.400006	0.0721209	0.101036	0.713811	0.478067	-0.125907	0.270149	0.187037	0.212556	0.879942	0.382344	-0.229565	0.60364	-0.768211	0.972896	-0.789613	0.432813	-2.67505	1.13863	1.04644	0.942198	1.11064	0.271083	-0.800233	2.89311	-0.0969366	0.371518	-0.26092	0.795033	-0.825098	0.631225	0.0533305	0.187039	0.285131	0.77651	-0.313258	0.419919	-0.357699
k__Bacteria|p__Firmicutes|c__Negativicutes|o__Acidaminococcales|f__Acidaminococcaceae|g__Phascolarctobacterium|s__Phascolarctobacterium_faecium	-10.6654	4.83889	-2.2041	0.0313006	-20.1495	-1.18136	0.348749	0.145665	2.39418	0.0197465	0.0632505	0.634248	-0.0116611	0.121862	-0.0956908	0.92408	-0.250507	0.227185	0.0360645	0.256369	0.140674	0.888591	-0.46641	0.538539	-2.00309	1.17343	-1.70703	0.0929016	-4.30297	0.296796	0.767602	1.13641	0.675464	0.501934	-1.45971	2.99492	1.59291	0.448096	3.55483	0.000737499	0.714654	2.47116	0.259522	0.225592	1.15041	0.254467	-0.18263	0.701673	-0.0533597
k__Bacteria|p__Firmicutes|c__Negativicutes|o__Acidaminococcales|f__Acidaminococcaceae|g__Phascolarctobacterium|s__Phascolarctobacterium_succinatutens	2.4334	5.17667	0.470071	0.639981	-7.71269	12.5795	-0.313234	0.155833	-2.01005	0.0488535	-0.618661	-0.00780578	0.121453	0.130369	0.931613	0.355209	-0.134065	0.376972	-0.041438	0.274265	-0.151087	0.880405	-0.578987	0.496111	1.70322	1.25534	1.35678	0.179852	-0.757205	4.16365	-0.423547	1.21573	-0.348388	0.728748	-2.80634	1.95925	0.735678	0.479376	1.53466	0.130038	-0.20388	1.67524	-0.33978	0.241339	-1.4079	0.164238	-0.812795	0.133236	-0.561831
k__Bacteria|p__Firmicutes|c__Negativicutes|o__Selenomonadales|f__Selenomonadaceae|g__Megamonas|s__Megamonas_funiformis	-2.74909	3.18771	-0.862403	0.391844	-8.99688	3.4987	-0.136924	0.0959595	-1.42689	0.15871	-0.325001	0.0511535	0.226067	0.080279	2.81602	0.00654058	0.0687229	0.383411	-0.418228	0.168888	-2.47637	0.0160622	-0.749241	-0.0872142	-0.618095	0.773019	-0.799586	0.427054	-2.13318	0.896994	-0.182616	0.748627	-0.243935	0.8081	-1.6499	1.28467	-0.221354	0.295191	-0.749867	0.456218	-0.799918	0.35721	0.0258619	0.148612	0.174022	0.862424	-0.265413	0.317137	-0.371177
k__Bacteria|p__Firmicutes|c__Negativicutes|o__Veillonellales|f__Veillonellaceae|g__Dialister|s__Dialister_invisus	5.13704	5.93601	0.865403	0.390208	-6.49732	16.7714	-0.034849	0.178692	-0.195023	0.846023	-0.385078	0.31538	-0.138409	0.149492	-0.925863	0.358166	-0.431408	0.15459	0.0611032	0.314495	0.19429	0.846595	-0.555296	0.677503	-0.0876948	1.43948	-0.060921	0.951621	-2.90903	2.73364	0.693658	1.39406	0.49758	0.620569	-2.03865	3.42597	-0.994934	0.549693	-1.80998	0.0752252	-2.07231	0.082444	0.00258663	0.27674	0.0093468	0.992573	-0.539813	0.544986	0.848549
k__Bacteria|p__Firmicutes|c__Negativicutes|o__Veillonellales|f__Veillonellaceae|g__Veillonella|s__Veillonella_atypica	-1.44822	2.3057	-0.628103	0.532281	-5.96731	3.07087	-0.016577	0.0694085	-0.238832	0.812037	-0.152615	0.119461	-0.0470103	0.0580666	-0.809592	0.421321	-0.160819	0.0667982	-0.0324091	0.122158	-0.265304	0.791669	-0.271835	0.207017	-1.09257	0.559133	-1.95404	0.0552858	-2.18845	0.00331423	-0.330963	0.54149	-0.611208	0.543333	-1.39226	0.730338	-0.177709	0.213515	-0.8323	0.408486	-0.59619	0.240773	0.116093	0.107493	1.08001	0.284391	-0.0945892	0.326775	1.20793
k__Bacteria|p__Firmicutes|c__Negativicutes|o__Veillonellales|f__Veillonellaceae|g__Veillonella|s__Veillonella_dispar	-0.659481	3.28744	-0.200606	0.841674	-7.10275	5.78378	-0.0975573	0.0989618	-0.985807	0.328122	-0.291519	0.0964044	0.0493253	0.0827907	0.595784	0.553524	-0.112941	0.211592	-0.224779	0.174172	-1.29056	0.201727	-0.566149	0.116592	-0.709192	0.797204	-0.889598	0.377177	-2.27168	0.8533	-0.181982	0.77205	-0.235713	0.814445	-1.69517	1.33121	-0.0290531	0.304427	-0.0954354	0.924282	-0.625719	0.567613	0.0228951	0.153262	0.149385	0.881743	-0.277493	0.323283	0.610103
k__Bacteria|p__Firmicutes|c__Negativicutes|o__Veillonellales|f__Veillonellaceae|g__Veillonella|s__Veillonella_parvula	-1.18947	3.88071	-0.306507	0.760262	-8.79551	6.41658	-0.119043	0.116821	-1.01902	0.312219	-0.348008	0.109922	0.0628986	0.0977315	0.643586	0.522256	-0.128652	0.254449	-0.0232653	0.205603	-0.113156	0.910278	-0.42624	0.37971	-1.7244	0.941071	-1.83238	0.0717773	-3.56887	0.120067	-0.712438	0.911377	-0.781715	0.437406	-2.4987	1.07383	0.0873821	0.359365	0.243157	0.8087	-0.616961	0.791725	0.535417	0.18092	2.9594	0.00438359	0.180819	0.890014	1.01124
k__Bacteria|p__Proteobacteria|c__Betaproteobacteria|o__Burkholderiales|f__Sutterellaceae|g__Parasutterella|s__Parasutterella_excrementihominis	-4.56759	4.32804	-1.05535	0.295429	-13.0504	3.91522	0.154083	0.130287	1.18265	0.241539	-0.101275	0.409441	-0.0385249	0.108997	-0.353449	0.724971	-0.252155	0.175106	-0.280041	0.229304	-1.22127	0.226685	-0.729467	0.169386	-1.0609	1.04955	-1.01081	0.316098	-3.11798	0.99618	0.454134	1.01643	0.446792	0.656608	-1.53804	2.44631	-0.0672635	0.40079	-0.167827	0.867274	-0.852797	0.71827	0.0714228	0.201775	0.353972	0.724581	-0.32405	0.466895	2.00869
k__Bacteria|p__Proteobacteria|c__Deltaproteobacteria|o__Desulfovibrionales|f__Desulfovibrionaceae|g__Bilophila|s__Bilophila_wadsworthia	-5.93591	3.26302	-1.81915	0.0737976	-12.3313	0.459484	0.0642156	0.0982266	0.653749	0.51573	-0.128305	0.256736	0.0636464	0.0821756	0.774517	0.441617	-0.0974148	0.224708	0.0227738	0.172878	0.131734	0.895629	-0.31606	0.361608	-0.761663	0.791281	-0.962569	0.339564	-2.31255	0.78922	0.800963	0.766314	1.04522	0.300048	-0.700984	2.30291	0.483605	0.302165	1.60046	0.114663	-0.108628	1.07584	0.136919	0.152123	0.900054	0.371631	-0.161237	0.435076	0.341511
k__Bacteria|p__Proteobacteria|c__Deltaproteobacteria|o__Desulfovibrionales|f__Desulfovibrionaceae|g__Desulfovibrio|s__Desulfovibrio_piger	-1.47398	4.1778	-0.352813	0.725445	-9.66232	6.71436	-0.00403554	0.125764	-0.0320881	0.974507	-0.250529	0.242458	0.0457346	0.105214	0.434684	0.665326	-0.16048	0.251949	0.0106651	0.221344	0.0481834	0.961727	-0.423161	0.444491	-0.978189	1.01312	-0.965524	0.338095	-2.96386	1.00748	0.557663	0.98115	0.568377	0.571866	-1.36536	2.48068	-0.559803	0.386877	-1.44698	0.153023	-1.31807	0.198463	-0.00764845	0.194771	-0.0392689	0.968804	-0.389393	0.374096	-0.833186
k__Bacteria|p__Proteobacteria|c__Gammaproteobacteria|o__Enterobacterales|f__Enterobacteriaceae|g__Escherichia|s__Escherichia_coli	-2.63289	4.72274	-0.557492	0.579231	-11.8893	6.62351	0.240903	0.142169	1.69448	0.0952734	-0.0377429	0.519548	-0.214998	0.118937	-1.80766	0.0755912	-0.44811	0.0181152	0.499525	0.250215	1.99638	0.0503608	0.00911275	0.989938	-2.06901	1.14526	-1.80658	0.0757615	-4.31369	0.17567	0.0514399	1.10913	0.0463787	0.96316	-2.12241	2.22529	0.158137	0.43734	0.361588	0.71891	-0.699034	1.01531	0.229382	0.220176	1.04181	0.301612	-0.202156	0.66092	-0.25854
k__Bacteria|p__Proteobacteria|c__Gammaproteobacteria|o__Pasteurellales|f__Pasteurellaceae|g__Haemophilus|s__Haemophilus_parainfluenzae	-2.65404	3.20835	-0.827229	0.411332	-8.94229	3.63421	-0.0126714	0.096581	-0.1312	0.896049	-0.201967	0.176624	0.0316702	0.0807989	0.391964	0.696451	-0.126693	0.190033	0.101111	0.169981	0.594834	0.554155	-0.232047	0.434268	-0.394821	0.778025	-0.507465	0.613658	-1.91972	1.13008	0.101802	0.753476	0.135109	0.89297	-1.37498	1.57859	-0.17786	0.297103	-0.598647	0.551625	-0.760171	0.404451	-0.0938847	0.149575	-0.627677	0.532558	-0.387046	0.199277	0.312234
k__Bacteria|p__Proteobacteria|c__Gammaproteobacteria|o__Pasteurellales|f__Pasteurellaceae|g__Haemophilus|s__Haemophilus_sp_HMSC71H05	-1.52293	1.8616	-0.818074	0.416499	-5.17161	2.12575	-0.046226	0.0560399	-0.824878	0.412655	-0.156062	0.0636101	-0.0501978	0.0468825	-1.07071	0.288516	-0.142086	0.0416902	0.0141806	0.0986294	0.143777	0.886151	-0.17913	0.207491	0.599007	0.451439	1.32688	0.189493	-0.285797	1.48381	0.668947	0.437194	1.53009	0.131164	-0.187939	1.52583	-0.288276	0.17239	-1.67223	0.0996017	-0.626154	0.0496029	-0.00646669	0.0867888	-0.0745107	0.940848	-0.17657	0.163636	1.04058
k__Bacteria|p__Proteobacteria|c__Proteobacteria_unclassified|o__Proteobacteria_unclassified|f__Proteobacteria_unclassified|g__Proteobacteria_unclassified|s__Proteobacteria_bacterium_CAG_139	-3.95723	3.68542	-1.07375	0.287163	-11.1805	3.26607	0.0135073	0.110942	0.121751	0.903496	-0.203936	0.23095	0.0365196	0.0928134	0.393474	0.695342	-0.145391	0.218431	-0.114768	0.195257	-0.587778	0.558851	-0.497464	0.267929	-0.233881	0.893715	-0.261696	0.794438	-1.98553	1.51777	0.726984	0.865515	0.839943	0.40422	-0.969395	2.42336	0.159314	0.341281	0.466811	0.642298	-0.509585	0.828213	-0.00835357	0.171816	-0.0486193	0.961382	-0.345107	0.3284	0.682838
k__Bacteria|p__Verrucomicrobia|c__Verrucomicrobiae|o__Verrucomicrobiales|f__Akkermansiaceae|g__Akkermansia|s__Akkermansia_muciniphila	0.656962	5.95247	0.110368	0.91248	-11.0097	12.3236	0.0798223	0.179187	0.445468	0.657558	-0.271378	0.431023	-0.092519	0.149907	-0.617177	0.539415	-0.386331	0.201293	-0.123361	0.315367	-0.391167	0.697036	-0.74147	0.494747	-2.07745	1.44347	-1.4392	0.155205	-4.90661	0.751707	0.293641	1.39793	0.210054	0.834325	-2.44625	3.03353	-0.0844199	0.551217	-0.153152	0.878784	-1.16479	0.995946	0.666189	0.277507	2.40062	0.0194328	0.122285	1.21009	-0.501467
p-Cresol synthesis	4.75259	1.16944	4.06398	0.000140213	2.46052	7.04465	-0.022236	0.0352037	-0.631637	0.529984	-0.0912339	0.046762	-0.0608798	0.0294511	-2.06715	0.0429709	-0.118603	-0.00315664	0.0104693	0.061958	0.168975	0.866376	-0.110966	0.131905	-0.00357316	0.283589	-0.0125998	0.989988	-0.559398	0.552252	0.481411	0.274641	1.75287	0.0846481	-0.0568756	1.0197	0.039608	0.108294	0.365745	0.71582	-0.172644	0.25186	-0.019572	0.0545199	-0.358988	0.720843	-0.126429	0.087285	-0.190851
Inositol synthesis	-4.86672	4.29595	-1.13286	0.261705	-13.2866	3.55319	0.0801816	0.129321	0.62002	0.537554	-0.173283	0.333646	0.194486	0.108189	1.79765	0.0771816	-0.0175603	0.406533	-0.438912	0.227603	-1.92841	0.058462	-0.885007	0.00718243	-0.22426	1.04177	-0.215269	0.830276	-2.26609	1.81757	-2.27229	1.0089	-2.25225	0.0279167	-4.24969	-0.294884	0.00566172	0.397818	0.0142319	0.988691	-0.774048	0.785371	0.0424833	0.200279	0.21212	0.83272	-0.350057	0.435024	-0.57472
Inositol degradation	3.84957	1.97622	1.94795	0.0560266	-0.0237436	7.72288	-0.100711	0.0594901	-1.69291	0.0955748	-0.21731	0.0158872	-0.0245815	0.0497689	-0.493913	0.623141	-0.122127	0.0729638	0.0767934	0.104702	0.733449	0.466094	-0.128418	0.282005	-0.375938	0.479233	-0.784458	0.435807	-1.31522	0.563341	-0.150456	0.464111	-0.32418	0.746911	-1.0601	0.759186	0.121099	0.183004	0.661732	0.510635	-0.237581	0.47978	0.0115111	0.0921322	0.124941	0.900981	-0.169065	0.192087	0.090811
Quinolinic acid degradation	6.11226	1.05993	5.76667	2.8722e-07	4.03484	8.18969	-0.0859669	0.0319071	-2.69429	0.00909909	-0.148504	-0.0234302	-0.0213377	0.0266932	-0.799369	0.427178	-0.0736555	0.03098	-0.0168402	0.0561561	-0.299882	0.765286	-0.126904	0.0932236	-0.31679	0.257033	-1.23249	0.222497	-0.820565	0.186986	0.0234225	0.248923	0.0940956	0.925342	-0.464457	0.511302	0.0504157	0.0981527	0.513645	0.609356	-0.14196	0.242792	0.0421974	0.0494144	0.853949	0.396475	-0.0546531	0.139048	0.118965
Propionate synthesis III	-8.26856	2.87288	-2.87814	0.00550752	-13.8993	-2.63782	0.0386858	0.0864823	0.447326	0.656224	-0.130816	0.208188	0.109905	0.0723504	1.51906	0.133913	-0.0318993	0.251709	0.128086	0.152208	0.841518	0.403345	-0.170236	0.426407	0.821205	0.696673	1.17875	0.243075	-0.54425	2.18666	0.080332	0.674691	0.119065	0.905615	-1.24204	1.4027	-0.354276	0.266037	-1.33168	0.187922	-0.875699	0.167148	-0.0388108	0.133935	-0.289773	0.772972	-0.301319	0.223697	-0.487264
Isovaleric acid synthesis I (KADH pathway)	-5.8904	4.23873	-1.38966	0.169683	-14.1982	2.41737	-0.0434067	0.127599	-0.340181	0.734889	-0.293495	0.206682	0.0442095	0.106748	0.414148	0.680219	-0.165013	0.253432	0.265138	0.224572	1.18064	0.24233	-0.175015	0.705291	-0.84382	1.02789	-0.820922	0.414887	-2.85845	1.17081	0.655284	0.99546	0.658273	0.51284	-1.29578	2.60635	0.359873	0.39252	0.916829	0.362843	-0.409451	1.1292	0.099073	0.197612	0.501351	0.617928	-0.288239	0.486385	0.419488
Isovaleric acid synthesis II (KADC pathway)	1.09732	3.45648	0.317467	0.751973	-5.67725	7.87189	0.0596236	0.10405	0.573027	0.568733	-0.144311	0.263559	-0.0421868	0.0870477	-0.48464	0.629668	-0.212797	0.128424	0.141251	0.183127	0.771326	0.443492	-0.217672	0.500174	0.250983	0.838196	0.299433	0.765628	-1.39185	1.89382	0.103397	0.811748	0.127375	0.899062	-1.4876	1.69439	0.102929	0.32008	0.321571	0.748877	-0.524417	0.730274	-0.0916882	0.161143	-0.568988	0.571454	-0.407522	0.224145	0.0884086
S-Adenosylmethionine (SAM) synthesis	5.15283	0.915018	5.6314	4.818e-07	3.35943	6.94624	-0.0378343	0.0275448	-1.37356	0.174607	-0.0918212	0.0161525	-0.00602841	0.0230438	-0.261607	0.794506	-0.0511934	0.0391365	0.00105342	0.0484785	0.0217297	0.982735	-0.0939627	0.0960695	-0.21398	0.221892	-0.964342	0.338682	-0.64888	0.22092	0.288487	0.214891	1.34248	0.184414	-0.13269	0.709665	-0.104849	0.0847335	-1.2374	0.220682	-0.270924	0.0612256	0.0349081	0.0426586	0.818314	0.416363	-0.0487012	0.118517	0.153974
Butyrate synthesis I	2.23391	3.65073	0.611908	0.542873	-4.92139	9.38921	0.0649334	0.109898	0.590852	0.556803	-0.150463	0.280329	-0.20147	0.0919398	-2.19132	0.0322574	-0.381668	-0.021271	0.0175106	0.193419	0.0905317	0.928161	-0.361584	0.396605	-0.298015	0.885302	-0.336626	0.737555	-2.03318	1.43714	1.1253	0.857368	1.31251	0.194265	-0.555106	2.80571	0.153374	0.338069	0.453678	0.651671	-0.509228	0.815977	0.0259478	0.170199	0.152456	0.87933	-0.307636	0.359531	0.078606
17-beta-Estradiol degradation	5.53392	1.48436	3.72815	0.000424554	2.62463	8.44321	-0.098781	0.0446837	-2.21067	0.0308185	-0.186359	-0.0112026	-0.023313	0.037382	-0.623643	0.535187	-0.0965805	0.0499544	0.0469358	0.0786427	0.596824	0.552834	-0.107201	0.201073	-0.14351	0.359957	-0.398687	0.691516	-0.849014	0.561993	0.201542	0.348599	0.578147	0.565293	-0.481701	0.884784	-0.149517	0.137456	-1.08774	0.28099	-0.418926	0.119893	0.0185811	0.0692016	0.268507	0.789215	-0.117051	0.154214	0.137524
Butyrate synthesis II	-3.60597	3.93994	-0.915236	0.363672	-11.3281	4.11616	0.0346606	0.118604	0.292238	0.771096	-0.197799	0.26712	0.0205005	0.0992231	0.20661	0.837003	-0.173973	0.214974	0.186176	0.208741	0.891896	0.375953	-0.22295	0.595301	-0.568927	0.955435	-0.595464	0.553736	-2.44154	1.30369	-1.41032	0.925287	-1.5242	0.132627	-3.22385	0.403206	0.321658	0.36485	0.881618	0.381444	-0.393435	1.03675	0.141538	0.183682	0.770559	0.443943	-0.218472	0.501547	0.151737
Quinolinic acid synthesis	4.60854	1.21919	3.78	0.000358943	2.21897	6.99811	-0.0716453	0.0367013	-1.95212	0.0555181	-0.143578	0.000287861	-0.0152018	0.030704	-0.495108	0.622303	-0.0753805	0.0449769	-0.040294	0.0645938	-0.623807	0.53508	-0.166895	0.0863074	-0.0705973	0.295653	-0.238784	0.812074	-0.650067	0.508873	-0.410715	0.286325	-1.43444	0.156554	-0.971901	0.150471	0.0399638	0.112901	0.353973	0.724579	-0.181317	0.261245	-0.00579597	0.0568392	-0.101971	0.919114	-0.117199	0.105607	-0.0497703
Propionate synthesis II	4.62905	1.5747	2.93964	0.00463542	1.5427	7.7154	-0.070478	0.0474031	-1.48678	0.142224	-0.163386	0.0224304	-0.0153978	0.0396571	-0.388274	0.699165	-0.0931243	0.0623287	-0.0853399	0.0834289	-1.02291	0.310392	-0.248858	0.0781778	0.220704	0.381864	0.577964	0.565416	-0.527736	0.969144	-0.35303	0.369815	-0.954613	0.343541	-1.07785	0.371794	-0.030599	0.145822	-0.209838	0.834493	-0.316405	0.255207	-0.0803444	0.0734132	-1.09441	0.278076	-0.224232	0.0635428	-0.0434148
GABA degradation	-6.29802	3.11688	-2.02062	0.0477157	-12.407	-0.189045	0.0814407	0.0938274	0.867984	0.388805	-0.102458	0.265339	0.0322424	0.0784953	0.410756	0.682691	-0.121606	0.18609	-0.152779	0.165135	-0.925173	0.358522	-0.476437	0.17088	0.780873	0.755843	1.03312	0.305629	-0.700553	2.2623	1.04201	0.731994	1.42352	0.159681	-0.392674	2.47669	0.45408	0.288633	1.57321	0.120843	-0.111629	1.01979	-0.0772433	0.14531	-0.531574	0.596951	-0.362046	0.20756	-0.35369
Tryptophan synthesis	5.48314	1.16776	4.69544	1.55329e-05	3.19438	7.77191	-0.0772232	0.035153	-2.19677	0.0318464	-0.146122	-0.00832447	-0.028995	0.0294088	-0.985931	0.328062	-0.0866351	0.0286451	-0.0219507	0.0618689	-0.354793	0.723968	-0.143212	0.0993102	-0.33838	0.283182	-1.19492	0.236742	-0.893406	0.216646	0.275081	0.274246	1.00304	0.319802	-0.262432	0.812594	-0.0316889	0.108138	-0.293041	0.770485	-0.243636	0.180258	0.0509422	0.0544415	0.935724	0.353105	-0.0557611	0.157646	0.216706
Tryptophan degradation	-3.84064	3.38736	-1.13381	0.261309	-10.4797	2.79847	0.053862	0.10197	0.528215	0.599266	-0.145995	0.253719	-0.0315034	0.0853072	-0.369294	0.713188	-0.198702	0.135696	0.452888	0.179466	2.52354	0.0142391	0.101142	0.804634	1.29698	0.821436	1.57891	0.119528	-0.313008	2.90696	-0.771417	0.795517	-0.969706	0.336022	-2.3306	0.787767	-0.288005	0.31368	-0.918148	0.362158	-0.902807	0.326797	-0.203127	0.157921	-1.28626	0.203212	-0.512646	0.106391	-0.200843
Glutamate synthesis I	6.75025	1.17829	5.72888	3.31981e-07	4.44086	9.05965	-0.0781362	0.0354699	-2.20288	0.0313907	-0.147656	-0.00861636	0.00817588	0.0296739	0.275525	0.783845	-0.0499839	0.0663356	-0.0300279	0.0624267	-0.481011	0.632229	-0.152382	0.0923261	-0.133341	0.285734	-0.466661	0.642405	-0.69337	0.426688	0.279857	0.276719	1.01134	0.315847	-0.262501	0.822216	-0.105225	0.109113	-0.964368	0.338669	-0.319082	0.108632	0.0109096	0.0549323	0.1986	0.843236	-0.0967557	0.118575	0.14975
Glutamate synthesis II	6.33318	0.994712	6.36685	2.80281e-08	4.38358	8.28279	-0.0852083	0.0299438	-2.8456	0.00602813	-0.143897	-0.0265195	0.00375879	0.0250508	0.150047	0.881223	-0.0453398	0.0528574	-0.0534228	0.0527008	-1.0137	0.31473	-0.156714	0.0498688	-0.152256	0.241218	-0.631198	0.530269	-0.625034	0.320522	-0.0760729	0.233607	-0.325645	0.745807	-0.533933	0.381787	-0.0570183	0.0921134	-0.619001	0.538221	-0.237557	0.123521	0.0044804	0.046374	0.0966146	0.923349	-0.0864109	0.0953717	0.0378163
ClpB (ATP-dependent chaperone protein)	6.50997	1.08603	5.9943	1.1949e-07	4.3814	8.63855	-0.0715103	0.0326927	-2.18735	0.0325601	-0.135587	-0.00743378	-0.0211408	0.0273505	-0.77296	0.442531	-0.0747467	0.0324651	-0.00546333	0.0575388	-0.0949504	0.924665	-0.118237	0.107311	-0.179553	0.263362	-0.681773	0.497963	-0.695733	0.336627	0.295603	0.255052	1.15899	0.250976	-0.204289	0.795496	-5.65913e-05	0.10057	-0.000562709	0.999553	-0.197169	0.197056	0.0131152	0.0506311	0.259034	0.796481	-0.08612	0.11235	0.174988
Acetate synthesis II	0.439708	4.9652	0.0885579	0.929723	-9.29191	10.1713	-0.107583	0.149468	-0.719777	0.474411	-0.400534	0.185368	0.160253	0.125043	1.28158	0.204839	-0.0848271	0.405334	-0.343981	0.263061	-1.30761	0.195912	-0.859571	0.171609	0.919876	1.20406	0.763978	0.447826	-1.44004	3.27979	-0.368091	1.16607	-0.315668	0.753332	-2.65355	1.91736	0.136189	0.459793	0.296196	0.768087	-0.764989	1.03737	-0.155672	0.23148	-0.672509	0.503799	-0.609365	0.29802	-1.01404
GABA synthesis III	-9.07401	3.03372	-2.99105	0.00400667	-15.02	-3.12802	0.0701697	0.0913241	0.768359	0.445238	-0.108822	0.249162	0.150573	0.076401	1.97083	0.0532855	0.000830194	0.300317	0.0157489	0.160729	0.0979839	0.922266	-0.299275	0.330772	0.365277	0.735677	0.496518	0.621314	-1.07662	1.80718	-0.513913	0.712464	-0.721317	0.47347	-1.91032	0.882491	-0.111446	0.280932	-0.396702	0.692972	-0.662062	0.43917	-0.0998835	0.141433	-0.706223	0.482738	-0.377088	0.177321	-0.830408
Acetate synthesis III	-10.3392	3.24162	-3.18952	0.00225082	-16.6927	-3.98576	0.183164	0.0975826	1.87701	0.0653009	-0.00809464	0.374422	-0.0276444	0.0816368	-0.338626	0.736054	-0.18765	0.132361	0.0917843	0.171744	0.534425	0.59499	-0.244828	0.428397	-1.64605	0.786094	-2.09396	0.0404269	-3.18676	-0.105331	1.55876	0.76129	2.04753	0.0449193	0.0666605	3.05086	0.0324928	0.300184	0.108243	0.914158	-0.555857	0.620843	0.323499	0.151126	2.14059	0.036313	0.0272974	0.6197	0.0974552
Acetate degradation	9.85164	3.83985	2.56563	0.0127724	2.32567	17.3776	-0.127918	0.115591	-1.10664	0.272793	-0.354472	0.0986362	-0.224355	0.0967025	-2.32005	0.0237	-0.413888	-0.0348214	-0.0729613	0.203439	-0.35864	0.721103	-0.471694	0.325771	1.24503	0.931164	1.33707	0.186165	-0.580016	3.07008	-0.937478	0.901782	-1.03958	0.302637	-2.70494	0.829983	-0.324028	0.355582	-0.911262	0.365744	-1.02096	0.372899	-0.22138	0.179016	-1.23665	0.220956	-0.572244	0.129484	0.262825
Menaquinone synthesis (vitamin K2) I	-9.97911	4.22685	-2.36089	0.0214428	-18.2636	-1.69464	0.120824	0.127241	0.949573	0.346077	-0.128563	0.370212	0.0970423	0.106449	0.911634	0.36555	-0.111593	0.305678	-0.0878075	0.223942	-0.392098	0.696352	-0.526726	0.351112	0.559039	1.02501	0.545398	0.587469	-1.44995	2.56802	-0.643526	0.992669	-0.648278	0.519238	-2.58912	1.30207	0.127675	0.391419	0.326184	0.745402	-0.639493	0.894842	0.0533384	0.197058	0.270674	0.787556	-0.332888	0.439565	1.32523
Acetate synthesis I	4.98703	0.936851	5.32318	1.54623e-06	3.15083	6.82322	-0.051351	0.028202	-1.82082	0.073539	-0.106626	0.003924	-0.010214	0.0235936	-0.432912	0.666605	-0.0564566	0.0360287	-0.0481766	0.0496352	-0.970613	0.335574	-0.14546	0.0491067	-0.200208	0.227186	-0.881251	0.381641	-0.645486	0.245069	0.157019	0.220018	0.713666	0.478155	-0.274208	0.588247	-0.0488433	0.0867553	-0.563	0.575498	-0.21888	0.121194	0.00245766	0.0436765	0.0562697	0.955311	-0.0831466	0.0880619	0.0363825
Histamine synthesis	-7.28907	2.40847	-3.02643	0.00362107	-12.0096	-2.56855	0.168568	0.0725022	2.32501	0.0234151	0.0264666	0.31067	-0.0872609	0.0606548	-1.43865	0.155362	-0.206142	0.0316203	-0.102294	0.127603	-0.801655	0.425864	-0.352391	0.147804	-1.07886	0.584054	-1.84719	0.0695702	-2.22359	0.0658637	1.34517	0.565626	2.3782	0.020545	0.236566	2.45378	-0.313851	0.223032	-1.4072	0.164442	-0.750986	0.123283	0.119378	0.112284	1.06318	0.291891	-0.100694	0.339451	0.291679
glyoxylate bypass	3.67889	1.54881	2.37529	0.0206934	0.643269	6.71451	-0.0395807	0.0466239	-0.848934	0.399237	-0.130962	0.0518006	0.0192329	0.0390052	0.493086	0.623722	-0.0572159	0.0956817	-0.10846	0.0820575	-1.32175	0.191187	-0.269289	0.0523703	0.123471	0.375587	0.328742	0.743476	-0.612666	0.859609	-0.192351	0.363736	-0.528819	0.59885	-0.905261	0.520559	0.188786	0.143425	1.31627	0.193008	-0.0923217	0.469893	-0.0167788	0.0722064	-0.232373	0.817026	-0.158301	0.124743	0.0417269
ribose degradation	-11.5742	3.31665	-3.48973	0.000904151	-18.0747	-5.07371	0.163753	0.0998411	1.64014	0.106124	-0.031932	0.359438	0.035841	0.0835263	0.429098	0.669363	-0.127867	0.199549	0.287566	0.175719	1.63651	0.106882	-0.0568369	0.631969	-0.652698	0.804287	-0.811524	0.42022	-2.22907	0.923676	-0.0751596	0.778909	-0.0964933	0.923445	-1.60179	1.45147	0.0213667	0.307132	0.0695686	0.944765	-0.5806	0.623334	0.072293	0.154624	0.467541	0.641779	-0.230764	0.37535	1.36042
glycerol degradation II	2.85859	1.15964	2.46506	0.0165295	0.585729	5.13145	-0.0404747	0.0349088	-1.15944	0.250794	-0.108895	0.0279452	0.0246645	0.0292044	0.844546	0.401664	-0.0325751	0.081904	-0.0215974	0.061439	-0.351526	0.726405	-0.142016	0.0988208	0.269917	0.281214	0.959829	0.34093	-0.281252	0.821086	-0.000202834	0.27234	-0.000744782	0.999408	-0.53398	0.533575	0.107922	0.107387	1.00499	0.318873	-0.102552	0.318396	-0.055547	0.0540632	-1.02745	0.308267	-0.161509	0.0504148	-0.0299361
glycerol degradation I	3.3353	0.640186	5.20989	2.36188e-06	2.08056	4.59004	-0.0199393	0.0192715	-1.03465	0.304916	-0.0577108	0.0178322	-0.00610408	0.0161224	-0.378609	0.706293	-0.0377034	0.0254952	-0.0406143	0.0339176	-1.19744	0.235768	-0.107092	0.025863	-0.0917995	0.155245	-0.59132	0.556491	-0.396074	0.212475	0.196568	0.150347	1.30743	0.195972	-0.0981058	0.491242	0.04772	0.0592832	0.80495	0.423975	-0.0684729	0.163913	0.0191023	0.0298458	0.640034	0.524547	-0.0393943	0.0775989	-0.00909982
aspartate degradation I	4.64122	1.14194	4.06434	0.000140043	2.40307	6.87938	-0.0537605	0.0343757	-1.56391	0.123013	-0.121136	0.0136147	-0.0254829	0.0287585	-0.886102	0.379043	-0.0818485	0.0308826	-0.0830679	0.0605009	-1.373	0.174777	-0.201647	0.0355116	-0.0742227	0.27692	-0.268029	0.789581	-0.616975	0.46853	-0.0640241	0.268182	-0.238734	0.812112	-0.589651	0.461603	0.111499	0.105747	1.05439	0.295862	-0.0957614	0.318759	-0.0243589	0.0532377	-0.457551	0.648901	-0.128703	0.079985	0.027081
tryptophan degradation	-5.18517	3.46554	-1.49621	0.139756	-11.9775	1.60717	0.068546	0.104323	0.657054	0.513618	-0.135924	0.273016	-0.00915854	0.087276	-0.104938	0.91677	-0.180216	0.161899	0.404306	0.183608	2.20201	0.0314552	0.0444422	0.76417	1.4191	0.840394	1.68862	0.0963994	-0.228039	3.06624	-0.909849	0.813877	-1.11792	0.267985	-2.50502	0.68532	-0.184137	0.32092	-0.573779	0.568227	-0.813128	0.444854	-0.209509	0.161565	-1.29675	0.199602	-0.526171	0.107153	-0.26358
sulfate reduction (dissimilatory)	3.30288	1.11766	2.95517	0.00443652	1.1123	5.49347	-0.064454	0.0336451	-1.9157	0.060093	-0.130397	0.00148912	0.00942134	0.0281472	0.334717	0.738987	-0.0457462	0.0645888	-0.0304	0.0592149	-0.513385	0.609537	-0.146459	0.0856591	0.208999	0.271034	0.77112	0.443613	-0.322217	0.740216	0.00346143	0.262482	0.0131873	0.989521	-0.510993	0.517916	0.194816	0.103499	1.8823	0.0645678	-0.00803843	0.397671	-0.0216263	0.0521061	-0.415044	0.679566	-0.123752	0.0804997	0.138973
mucin degradation	3.70735	1.559	2.37803	0.0205536	0.651772	6.76293	-0.0454778	0.0469305	-0.969045	0.33635	-0.13746	0.0465044	-0.026476	0.0392617	-0.674347	0.502638	-0.103428	0.0504755	-0.0469816	0.0825972	-0.568804	0.571578	-0.208869	0.114906	0.096398	0.378057	0.254983	0.799594	-0.64458	0.837376	0.143661	0.366128	0.39238	0.696145	-0.573937	0.861259	0.172232	0.144368	1.193	0.237488	-0.110725	0.455188	-0.0126915	0.0726812	-0.174618	0.861958	-0.155144	0.129761	0.190922
glycolysis (preparatory phase)	4.73035	0.600111	7.88246	7.00825e-11	3.55415	5.90655	-0.0395889	0.0180651	-2.19145	0.0322475	-0.0749959	-0.00418186	-0.0137418	0.0151132	-0.909258	0.366793	-0.043363	0.0158795	-0.0304769	0.0317944	-0.958561	0.341564	-0.0927928	0.031839	-0.0770769	0.145527	-0.52964	0.598284	-0.362304	0.208151	0.163464	0.140935	1.15985	0.250628	-0.112764	0.439692	0.0786006	0.0555721	1.41439	0.162332	-0.0303188	0.18752	-0.00263761	0.0279775	-0.0942763	0.925199	-0.0574724	0.0521972	0.0545937
methanogenesis from carbon dioxide	-2.88706	3.42949	-0.841836	0.403168	-9.60874	3.83461	-0.0874447	0.103238	-0.847022	0.400294	-0.289787	0.114898	0.0491668	0.086368	0.569271	0.571263	-0.120111	0.218445	-0.227909	0.181697	-1.25433	0.214506	-0.584029	0.128211	0.851647	0.831651	1.02404	0.309859	-0.778359	2.48165	-1.1336	0.80541	-1.40749	0.164358	-2.71218	0.444969	-0.463644	0.317581	-1.45992	0.149442	-1.08609	0.158803	0.00301324	0.159884	0.0188464	0.985025	-0.310354	0.316381	-0.657419
glycolysis (pay-off phase)	4.47729	0.617968	7.24519	8.77577e-10	3.2661	5.68849	-0.0502417	0.0186027	-2.70078	0.0089424	-0.0867023	-0.0137811	0.0068025	0.0155629	0.437098	0.663584	-0.0237002	0.0373052	-0.0585853	0.0327405	-1.78938	0.0785178	-0.122755	0.00558495	-0.0868458	0.149857	-0.579524	0.56437	-0.380561	0.206869	0.0253309	0.145129	0.174541	0.862018	-0.259116	0.309778	0.0265499	0.0572257	0.463951	0.644334	-0.0856104	0.13871	-0.00907792	0.02881	-0.315096	0.753764	-0.0655444	0.0473886	0.0224069
nitrate reduction (dissimilatory)	-3.03017	2.97329	-1.01913	0.312166	-8.85771	2.79737	0.172103	0.089505	1.92283	0.0591729	-0.00332335	0.34753	-0.116521	0.0748792	-1.55612	0.124853	-0.263282	0.0302394	0.375604	0.157528	2.38437	0.0202334	0.0668558	0.684353	-0.249543	0.721023	-0.346095	0.730462	-1.66272	1.16364	0.604017	0.698272	0.865016	0.390419	-0.764572	1.97261	0.110677	0.275336	0.401972	0.689109	-0.428971	0.650326	0.135476	0.138616	0.977344	0.332259	-0.136207	0.407159	0.248173
xylose degradation	3.4261	1.69019	2.02705	0.0470338	0.113388	6.73881	-0.0151786	0.0508798	-0.298322	0.766471	-0.114901	0.084544	-0.0297084	0.0425656	-0.697945	0.487864	-0.113136	0.0537186	-0.0276701	0.0895478	-0.308998	0.758376	-0.203181	0.14784	-0.202811	0.409871	-0.494817	0.622507	-1.00614	0.600521	0.512344	0.396938	1.29074	0.201664	-0.26564	1.29033	-0.0945238	0.156517	-0.603921	0.548135	-0.401291	0.212243	0.0340795	0.0787974	0.432495	0.666907	-0.120361	0.18852	-0.400464
Bifidobacterium shunt	3.43998	0.875042	3.93122	0.000218513	1.72493	5.15503	-0.0387657	0.0263414	-1.47167	0.146252	-0.0903939	0.0128625	0.0259541	0.022037	1.17775	0.24347	-0.0172376	0.0691458	-0.076673	0.0463605	-1.65384	0.103297	-0.167538	0.0141919	-0.0882141	0.212198	-0.415717	0.679076	-0.504114	0.327686	0.0839811	0.205502	0.408663	0.684218	-0.318796	0.486758	0.0740807	0.0810316	0.91422	0.364201	-0.0847382	0.2329	-0.00392921	0.0407949	-0.0963162	0.923585	-0.0838857	0.0760273	0.104179
galacturonate degradation I	3.07749	1.01755	3.02441	0.00364212	1.08313	5.07185	-0.0512699	0.0306313	-1.67377	0.0992962	-0.111306	0.00876643	0.0190198	0.0256259	0.742208	0.460809	-0.0312061	0.0692457	-0.0719269	0.0539108	-1.33418	0.187103	-0.17759	0.0337363	-0.109171	0.246756	-0.442426	0.659745	-0.592805	0.374462	0.287437	0.23897	1.20282	0.233695	-0.180936	0.75581	0.074917	0.0942283	0.795058	0.429663	-0.109767	0.259601	-0.00687074	0.0474387	-0.144834	0.885319	-0.0998489	0.0861075	0.123414
Entner-Doudoroff pathway	-0.590109	3.22453	-0.183006	0.8554	-6.91007	5.72986	0.0528548	0.0970681	0.544513	0.588074	-0.137395	0.243105	-0.083451	0.0812064	-1.02764	0.308177	-0.242613	0.0757106	0.280379	0.170839	1.64119	0.105904	-0.0544581	0.615217	0.103949	0.781949	0.132936	0.894682	-1.42864	1.63654	0.694455	0.757276	0.917043	0.362731	-0.789779	2.17869	0.198726	0.298601	0.665522	0.508226	-0.386522	0.783974	-0.0100934	0.150329	-0.0671422	0.946688	-0.304733	0.284546	0.243244
mannose degradation	5.01913	1.01248	4.95727	6.00832e-06	3.03471	7.00356	-0.0702521	0.0304787	-2.30496	0.0245863	-0.129989	-0.010515	-0.0395025	0.0254982	-1.54923	0.126501	-0.0894781	0.0104731	-0.0585843	0.0536421	-1.09213	0.27907	-0.163721	0.0465523	0.209983	0.245526	0.855238	0.395766	-0.271239	0.691206	0.0648861	0.237779	0.272884	0.785864	-0.401152	0.530925	0.102041	0.0937587	1.08834	0.280726	-0.0817222	0.285805	-0.050009	0.0472023	-1.05946	0.293567	-0.142524	0.0425058	0.185731
rhamnose degradation	3.71734	1.77101	2.09899	0.0399639	0.246223	7.18845	-0.0410234	0.0533127	-0.769487	0.444574	-0.145514	0.0634675	-0.0427807	0.044601	-0.959188	0.341251	-0.130197	0.0446356	-0.0260879	0.0938296	-0.278035	0.781926	-0.209991	0.157815	-0.331197	0.42947	-0.771177	0.443579	-1.17294	0.510548	0.596735	0.415918	1.43474	0.156468	-0.21845	1.41192	0.000816763	0.164001	0.00498024	0.996043	-0.320619	0.322252	0.0695533	0.0825653	0.842404	0.402853	-0.0922716	0.231378	-0.408902
pyruvate:formate lyase	3.52835	0.720433	4.89754	7.47459e-06	2.11633	4.94038	-0.0438374	0.0216872	-2.02135	0.0476375	-0.0863436	-0.00133129	0.006758	0.0181433	0.372478	0.710828	-0.0288023	0.0423183	-0.090183	0.0381692	-2.36272	0.0213463	-0.164993	-0.0153727	-0.0871823	0.174705	-0.499026	0.619556	-0.429598	0.255233	0.0102672	0.169193	0.0606832	0.95181	-0.321344	0.341879	0.131301	0.0667143	1.9681	0.053606	0.000543031	0.262058	0.00101003	0.0335869	0.030072	0.976108	-0.0648192	0.0668392	-0.0882304
acetate to acetyl-CoA	5.6157	2.46389	2.27921	0.0261666	0.786575	10.4448	-0.12031	0.0741704	-1.62207	0.109946	-0.265681	0.0250617	-0.0267292	0.0620504	-0.430767	0.668156	-0.148346	0.0948872	-0.126973	0.130539	-0.972679	0.334554	-0.382824	0.128879	0.63561	0.597493	1.0638	0.291614	-0.535454	1.80667	-1.42543	0.57864	-2.46341	0.0165985	-2.55954	-0.291315	-0.015509	0.228163	-0.0679731	0.946029	-0.462701	0.431683	-0.121838	0.114868	-1.06069	0.293014	-0.346975	0.103298	-0.0326709
glutamate degradation II	-10.5221	3.20004	-3.28813	0.00167675	-16.7941	-4.25017	0.089187	0.0963307	0.925842	0.358176	-0.0996177	0.277992	0.174153	0.0805895	2.16099	0.0346312	0.0162009	0.332106	-0.034581	0.169541	-0.203969	0.839057	-0.366875	0.297713	0.478735	0.776009	0.616919	0.539584	-1.04221	1.99968	-0.683878	0.751523	-0.909989	0.36641	-2.15684	0.789081	-0.00259021	0.296333	-0.00874089	0.993054	-0.583392	0.578212	-0.107337	0.149187	-0.719481	0.474592	-0.399739	0.185064	-0.885102
pyruvate dehydrogenase complex	-11.0017	4.05816	-2.71101	0.0087002	-18.9556	-3.04788	0.177939	0.122163	1.45657	0.150363	-0.061496	0.417374	0.127169	0.102201	1.24431	0.218146	-0.0731404	0.327478	-0.244378	0.215005	-1.13661	0.260146	-0.66578	0.177025	-1.71444	0.984105	-1.74213	0.0865259	-3.64325	0.214372	0.560444	0.953053	0.588051	0.558669	-1.30751	2.42839	-0.303387	0.375798	-0.807312	0.422624	-1.03994	0.433165	0.507088	0.189194	2.68026	0.00944658	0.136275	0.8779	-0.0867355
pyruvate:ferredoxin oxidoreductase	3.00769	1.35054	2.22704	0.0296461	0.360691	5.65469	-0.0578487	0.0406552	-1.42291	0.159856	-0.137531	0.021834	0.00852228	0.0340118	0.250568	0.80299	-0.0581396	0.0751842	-0.0482149	0.0715526	-0.673839	0.502959	-0.188455	0.0920256	-0.0177479	0.327505	-0.0541912	0.95696	-0.659646	0.62415	-0.407619	0.317171	-1.28517	0.20359	-1.02926	0.214024	0.248318	0.125064	1.98554	0.0515852	0.00319801	0.493439	-0.00395154	0.0629626	-0.0627601	0.950163	-0.127356	0.119453	-0.134297
pentose phosphate pathway (oxidative phase)	0.266763	2.79841	0.0953269	0.924368	-5.21801	5.75154	0.0848766	0.0842405	1.00755	0.31765	-0.0802317	0.249985	-0.148628	0.0704749	-2.10894	0.0390628	-0.286756	-0.0104993	0.185831	0.148262	1.25339	0.214846	-0.104758	0.476419	0.434181	0.678614	0.639806	0.524695	-0.895878	1.76424	0.945049	0.657201	1.43799	0.155547	-0.343042	2.23314	0.151699	0.259141	0.58539	0.560445	-0.356208	0.659606	-0.0930427	0.130463	-0.713173	0.478458	-0.348746	0.16266	0.306167
pentose phosphate pathway (non-oxidative branch)	3.99052	0.775345	5.14677	2.98684e-06	2.47087	5.51017	-0.0524674	0.0233402	-2.24794	0.0282057	-0.0982133	-0.00672144	0.0200004	0.0195262	1.02428	0.309747	-0.0182703	0.0582711	-0.0846715	0.0410785	-2.06121	0.0435522	-0.165184	-0.00415918	0.054916	0.188021	0.292074	0.771221	-0.313599	0.423431	0.102809	0.182088	0.56461	0.574409	-0.254078	0.459696	0.0721445	0.0717993	1.00481	0.318958	-0.0685794	0.212869	-0.00935596	0.0361469	-0.258831	0.796637	-0.0802027	0.0614907	0.0611427
methionine degradation I	3.30239	1.05914	3.11799	0.00277775	1.22651	5.37827	-0.0307342	0.0318833	-0.963959	0.338873	-0.0932244	0.031756	0.020161	0.0266733	0.755849	0.452649	-0.0321178	0.0724398	-0.0677425	0.0561143	-1.20722	0.232006	-0.177724	0.0422394	-0.143544	0.256842	-0.558883	0.578288	-0.646945	0.359856	0.27954	0.248738	1.12383	0.265487	-0.207977	0.767056	-0.0317881	0.0980797	-0.324105	0.746967	-0.224021	0.160445	0.0409495	0.0493777	0.829312	0.410161	-0.055829	0.137728	-0.0488995
methionine degradation II	-7.98848	3.61019	-2.21276	0.0306668	-15.0643	-0.912639	0.0897462	0.108678	0.825802	0.412135	-0.123258	0.30275	0.0695524	0.0909188	0.764995	0.447224	-0.108645	0.24775	-0.217878	0.191271	-1.13911	0.259112	-0.592763	0.157006	-0.558399	0.875471	-0.637827	0.525973	-2.27429	1.15749	0.154482	0.847847	0.182205	0.856026	-1.50727	1.81623	-0.461251	0.334315	-1.37969	0.172719	-1.1165	0.193994	0.00160968	0.168309	0.00956388	0.9924	-0.32827	0.331489	0.114407
isoleucine degradation	-5.42461	3.44616	-1.5741	0.120637	-12.179	1.32974	0.224182	0.10374	2.161	0.0346305	0.0208558	0.427508	-0.0945918	0.0867879	-1.08992	0.280036	-0.264693	0.0755094	0.261133	0.182581	1.43023	0.157752	-0.0967186	0.618985	0.15606	0.835694	0.186743	0.852482	-1.48187	1.79399	0.280201	0.809325	0.346216	0.730372	-1.30605	1.86645	0.543864	0.319125	1.70424	0.0934263	-0.0816092	1.16934	0.0101093	0.160662	0.0629227	0.950034	-0.304782	0.325	0.229328
lactaldehyde degradation	4.69512	4.82964	0.972147	0.334816	-4.7708	14.161	-0.221591	0.145387	-1.52415	0.13264	-0.506543	0.0633621	-0.051275	0.121629	-0.421567	0.674823	-0.289664	0.187114	0.159118	0.255879	0.62185	0.536358	-0.342395	0.660631	1.98982	1.17119	1.69897	0.0944194	-0.305669	4.2853	-0.521759	1.13423	-0.46001	0.647144	-2.74482	1.7013	0.121768	0.447239	0.272266	0.786337	-0.754805	0.998341	-0.294504	0.22516	-1.30797	0.19579	-0.73581	0.146802	-0.0977959
alanine degradation II	-5.19601	3.34506	-1.55334	0.125515	-11.7522	1.36018	0.0243825	0.100696	0.242139	0.809485	-0.172979	0.221744	-0.0275456	0.0842417	-0.326982	0.744801	-0.192656	0.137565	0.0950336	0.177224	0.536234	0.593747	-0.252319	0.442387	-0.078843	0.811176	-0.0971959	0.922889	-1.66872	1.51103	0.785161	0.785581	0.999466	0.321518	-0.754549	2.32487	-0.159834	0.309762	-0.515988	0.607728	-0.766957	0.447289	-0.100032	0.155948	-0.641446	0.523636	-0.405685	0.20562	-0.257341
glycine degradation	-4.81643	2.83254	-1.70039	0.0941504	-10.3681	0.735241	0.18358	0.0852678	2.15298	0.0352833	0.0164583	0.350702	0.0525672	0.0713344	0.736912	0.464001	-0.0872456	0.19238	-0.0109058	0.15007	-0.0726712	0.942306	-0.305038	0.283227	-0.0363541	0.68689	-0.0529256	0.957964	-1.38263	1.30993	0.732696	0.665216	1.10144	0.275032	-0.571104	2.0365	-0.349648	0.262301	-1.333	0.187489	-0.863749	0.164454	0.00894964	0.132054	0.0677725	0.946188	-0.249872	0.267771	-0.615251
formate conversion	-6.49354	2.13826	-3.03683	0.00351448	-10.6845	-2.30262	-0.00644631	0.0643682	-0.100147	0.920556	-0.132606	0.119713	0.0264066	0.0538499	0.490375	0.625628	-0.0791372	0.13195	-0.0386476	0.113287	-0.341147	0.734165	-0.260686	0.183391	0.243047	0.518529	0.468723	0.640938	-0.773251	1.25934	-0.104548	0.502168	-0.208194	0.835771	-1.08878	0.879682	0.0832882	0.19801	0.420627	0.675506	-0.304804	0.47138	-0.112064	0.0996869	-1.12416	0.265349	-0.307447	0.0833184	-0.117866
aspartate degradation II	1.98565	2.74806	0.722565	0.472708	-3.40044	7.37174	-0.0179815	0.0827247	-0.217365	0.828649	-0.180119	0.144156	-0.159596	0.0692069	-2.30607	0.0245201	-0.295239	-0.0239529	0.390184	0.145594	2.67994	0.00945471	0.104824	0.675544	0.106987	0.666404	0.160544	0.872983	-1.19914	1.41311	0.81624	0.645376	1.26475	0.210771	-0.448674	2.08115	0.0710524	0.254478	0.279208	0.78103	-0.427716	0.569821	0.0550656	0.128116	0.429812	0.668847	-0.196036	0.306168	0.115742
urea degradation	-4.32657	3.71982	-1.16311	0.249313	-11.6173	2.96414	0.00365581	0.111978	0.0326476	0.974062	-0.215816	0.223128	0.105873	0.0936797	1.13015	0.262835	-0.0777363	0.289481	-0.0492788	0.197079	-0.250046	0.803392	-0.435547	0.33699	0.121943	0.902056	0.135184	0.892912	-1.64605	1.88994	-1.9121	0.873593	-2.18877	0.0324512	-3.62431	-0.199886	0.200161	0.344467	0.581075	0.563331	-0.474981	0.875303	0.0466314	0.17342	0.268893	0.788919	-0.293265	0.386528	-0.363705
valine degradation I	-3.6315	3.01132	-1.20595	0.232493	-9.53358	2.27057	0.234889	0.0906497	2.59117	0.0119506	0.0572188	0.412559	-0.120267	0.0758369	-1.58587	0.11794	-0.268905	0.0283702	0.153066	0.159542	0.959406	0.341142	-0.159631	0.465763	0.281218	0.730245	0.385101	0.701502	-1.15004	1.71247	-0.008703	0.707203	-0.0123062	0.990221	-1.3948	1.37739	0.403912	0.278857	1.44846	0.152611	-0.142638	0.950463	-0.0784806	0.140389	-0.559022	0.578193	-0.353638	0.196677	-0.0778891
acetyl-CoA to acetate	3.67961	0.704436	5.22348	2.24519e-06	2.29894	5.06028	-0.0411454	0.0212057	-1.9403	0.0569689	-0.0827077	0.000416905	0.0204638	0.0177405	1.15351	0.253201	-0.0143069	0.0552345	-0.0491356	0.0373217	-1.31654	0.192917	-0.122285	0.0240135	-0.108789	0.170826	-0.63684	0.526612	-0.443601	0.226024	0.194668	0.165436	1.1767	0.243886	-0.12958	0.518916	0.0609437	0.065233	0.934246	0.35386	-0.0669106	0.188798	0.00867339	0.0328412	0.264101	0.792592	-0.0556941	0.0730409	0.00489166
starch degradation	4.61165	1.19837	3.84827	0.000287241	2.26289	6.96041	-0.0991075	0.0360745	-2.7473	0.00788923	-0.169812	-0.0284027	0.0455366	0.0301797	1.50885	0.1365	-0.0136145	0.104688	-0.117586	0.0634907	-1.85202	0.0688641	-0.242025	0.00685361	0.123387	0.290605	0.424589	0.67263	-0.446187	0.692962	-0.266777	0.281435	-0.947918	0.346912	-0.81838	0.284825	0.0261661	0.110973	0.235789	0.814387	-0.191336	0.243669	-0.0203067	0.0558686	-0.363474	0.717508	-0.129807	0.0891936	-0.00466563
threonine degradation I	3.34355	0.754359	4.43231	3.95122e-05	1.86504	4.82207	-0.0512188	0.0227085	-2.2555	0.0277004	-0.0957266	-0.00671109	0.0407582	0.0189977	2.14543	0.035908	0.00352338	0.0779931	-0.0777491	0.0399666	-1.94535	0.0563452	-0.156082	0.000584002	-0.0143659	0.182932	-0.0785316	0.937662	-0.372906	0.344174	0.068853	0.17716	0.388649	0.698889	-0.278374	0.41608	0.0560022	0.0698559	0.801682	0.425849	-0.0809128	0.192917	-0.00504576	0.0351686	-0.143474	0.886389	-0.0739749	0.0638833	0.00514765
lactose degradation	4.22231	0.672811	6.27562	4.00347e-08	2.90362	5.54099	-0.0316271	0.0202536	-1.56155	0.123567	-0.0713235	0.00806932	0.0033512	0.016944	0.19778	0.843875	-0.0298585	0.0365609	-0.00887416	0.0356461	-0.248951	0.804235	-0.0787393	0.060991	0.0483611	0.163157	0.296409	0.767925	-0.27142	0.368142	0.00109787	0.158009	0.00694816	0.994479	-0.308593	0.310789	0.00457227	0.0623044	0.0733861	0.941739	-0.117542	0.126687	0.00992582	0.0313668	0.316444	0.752746	-0.0515519	0.0714036	0.0435609
glutamine degradation II	4.91529	0.789893	6.22273	4.92069e-08	3.36713	6.46346	-0.0690264	0.0237782	-2.90293	0.0051392	-0.115631	-0.022422	0.0281034	0.0198926	1.41276	0.16281	-0.0108854	0.0670922	-0.103256	0.0418493	-2.46733	0.0164345	-0.185279	-0.021233	-0.0247086	0.191549	-0.128994	0.897787	-0.400138	0.350721	-0.237184	0.185505	-1.27858	0.205887	-0.600767	0.126399	0.0563406	0.0731465	0.770242	0.444129	-0.087024	0.199705	-0.00284823	0.0368252	-0.0773444	0.938603	-0.0750243	0.0693279	-0.0204046
serine degradation	4.52993	0.7508	6.03346	1.02676e-07	3.05839	6.00147	-0.0359752	0.0226013	-1.59173	0.116615	-0.080273	0.00832263	-0.00734259	0.0189081	-0.38833	0.699124	-0.0444018	0.0297166	-0.0215426	0.0397781	-0.541569	0.590088	-0.0995062	0.056421	0.0265063	0.182069	0.145584	0.88473	-0.330343	0.383355	0.1915	0.176324	1.08607	0.281722	-0.154089	0.53709	0.130043	0.0695264	1.87042	0.0662255	-0.00622582	0.266313	-0.0198035	0.0350027	-0.565771	0.573625	-0.0884075	0.0488005	0.00180721
pectine degradation II	1.1267	3.10251	0.363158	0.717742	-4.95411	7.20752	0.0313378	0.093395	0.33554	0.738369	-0.151713	0.214389	-0.0500854	0.0781335	-0.641024	0.523908	-0.203224	0.103053	0.119374	0.164374	0.726235	0.470472	-0.202793	0.441541	-0.786441	0.75236	-1.0453	0.300009	-2.26104	0.688157	0.832357	0.72862	1.14237	0.257763	-0.595712	2.26043	-0.0256883	0.287302	-0.0894122	0.929047	-0.58879	0.537414	0.095744	0.144641	0.661944	0.5105	-0.187747	0.379235	0.00755342
arabinoxylan degradation	4.43811	1.09794	4.04222	0.000150864	2.28619	6.59003	-0.0547812	0.0330512	-1.65746	0.102561	-0.11956	0.00999804	0.0316266	0.0276504	1.1438	0.257174	-0.0225672	0.0858204	-0.081016	0.0581698	-1.39275	0.168751	-0.195027	0.0329946	-0.100001	0.26625	-0.375591	0.708524	-0.621841	0.421839	-0.105635	0.257849	-0.409677	0.683478	-0.611009	0.39974	-0.0402398	0.101672	-0.395779	0.693649	-0.239514	0.159034	0.0256306	0.0511864	0.50073	0.618363	-0.0746929	0.125954	0.00568304
butyrate production II	-5.06218	4.18098	-1.21076	0.230656	-13.2568	3.13239	0.0514913	0.12586	0.409115	0.683888	-0.19519	0.298173	0.0451809	0.105294	0.429094	0.669366	-0.161191	0.251553	0.139577	0.221512	0.630107	0.530978	-0.29458	0.573733	-0.430095	1.01389	-0.424203	0.67291	-2.41728	1.55709	-1.56452	0.981897	-1.59337	0.116247	-3.48901	0.35996	0.435168	0.387172	1.12397	0.265431	-0.323675	1.19401	0.132961	0.194919	0.682133	0.497737	-0.249074	0.514996	0.0960783
fructan degradation	5.37543	0.960752	5.59502	5.53414e-07	3.49239	7.25846	-0.0689689	0.0289215	-2.38469	0.0202174	-0.125654	-0.0122837	-0.00806397	0.0241955	-0.333284	0.740063	-0.0554863	0.0393584	-0.101068	0.0509015	-1.98556	0.0515819	-0.200833	-0.00130308	0.0880402	0.232982	0.377884	0.706829	-0.368597	0.544677	-0.27623	0.225631	-1.22426	0.225563	-0.718459	0.165998	0.141574	0.0889685	1.59128	0.116717	-0.0328016	0.315949	-0.0325925	0.0447907	-0.727663	0.469604	-0.120381	0.0551957	0.101835
glutamine degradation I	2.76247	1.12506	2.45541	0.0169378	0.557403	4.96754	-0.0149003	0.0338676	-0.439958	0.661522	-0.0812795	0.0514789	-0.0647521	0.0283333	-2.28537	0.0257805	-0.120284	-0.00921978	0.0613803	0.0596065	1.02976	0.307189	-0.0554463	0.178207	-0.237401	0.272826	-0.870153	0.387628	-0.77213	0.297329	0.667111	0.264218	2.52485	0.014191	0.149254	1.18497	0.114554	0.104184	1.09954	0.275853	-0.0896421	0.31875	0.0604657	0.0524507	1.15281	0.253486	-0.0423357	0.163267	0.0144084
acetyl-CoA to crotonyl-CoA	-0.843648	1.64589	-0.512579	0.610097	-4.06953	2.38223	0.0359673	0.0495462	0.725934	0.470655	-0.0611414	0.133076	-0.00354648	0.0414499	-0.0855607	0.932096	-0.0847868	0.0776939	0.0421061	0.0872006	0.482865	0.63092	-0.128804	0.213016	0.576615	0.399128	1.44469	0.153663	-0.205661	1.35889	0.614862	0.386534	1.59071	0.116846	-0.142731	1.37245	0.288215	0.152414	1.891	0.0633762	-0.0105116	0.586941	-0.125286	0.0767321	-1.63278	0.107668	-0.275678	0.0251057	0.128061
cysteine biosynthesis/homocysteine degradation	-5.12301	3.30928	-1.54807	0.126778	-11.6091	1.36307	-0.0264071	0.0996194	-0.26508	0.791842	-0.221658	0.168843	0.0358575	0.0833408	0.430252	0.668529	-0.127487	0.199203	-0.157643	0.175329	-0.899125	0.372122	-0.501281	0.185996	0.525311	0.802501	0.654592	0.515191	-1.04756	2.09818	-0.162575	0.77718	-0.209186	0.835	-1.68582	1.36067	-0.133455	0.30645	-0.435487	0.664746	-0.734086	0.467176	-0.191819	0.15428	-1.24331	0.21851	-0.494203	0.110565	-0.497335
cysteine degradation I	2.79031	1.18318	2.35832	0.0215787	0.471327	5.10929	-0.019175	0.0356172	-0.538364	0.592285	-0.0889834	0.0506334	0.010895	0.029797	0.365639	0.7159	-0.0475062	0.0692961	-0.0616154	0.0626858	-0.982924	0.329527	-0.184477	0.0612465	-0.253452	0.28692	-0.883354	0.380513	-0.815806	0.308901	-0.386554	0.277867	-1.39115	0.169234	-0.931163	0.158056	0.0363393	0.109566	0.331666	0.741278	-0.178406	0.251084	0.0333077	0.0551603	0.603835	0.548193	-0.0748044	0.14142	-0.0883998
butyrate production I	0.86667	3.71923	0.233024	0.816523	-6.42288	8.15622	0.0799107	0.11196	0.713744	0.478107	-0.139527	0.299348	-0.178402	0.0936648	-1.90468	0.0615394	-0.361981	0.00517796	-0.0312659	0.197048	-0.158671	0.874452	-0.417473	0.354941	-0.170291	0.901912	-0.188811	0.850868	-1.93801	1.59742	0.961631	0.873454	1.10095	0.275243	-0.750308	2.67357	0.270011	0.344412	0.783979	0.436086	-0.405023	0.945046	0.0190488	0.173392	0.10986	0.912881	-0.320793	0.358891	0.0208486
succinate production	3.01428	0.781132	3.85887	0.000277423	1.48329	4.54527	-0.0525146	0.0235144	-2.23329	0.0292082	-0.098602	-0.00642721	-0.0258796	0.019672	-1.31556	0.193245	-0.064436	0.0126767	-0.0134391	0.0413851	-0.324733	0.746494	-0.0945523	0.0676741	0.181088	0.189424	0.955992	0.34285	-0.190177	0.552353	0.176257	0.183447	0.960804	0.340444	-0.183293	0.535808	0.146947	0.0723352	2.03148	0.0465697	0.0051728	0.288721	-0.03115	0.0364167	-0.855376	0.39569	-0.102525	0.0402255	-0.0134706
homoacetogenesis	7.24576	2.49144	2.90826	0.00506308	2.36262	12.1289	-0.160028	0.075	-2.13371	0.0368958	-0.307026	-0.0130312	-0.0105022	0.0627444	-0.16738	0.867625	-0.133479	0.112475	0.0777655	0.131999	0.589137	0.557945	-0.180948	0.336479	1.031	0.604175	1.70647	0.0930081	-0.153158	2.21517	-0.849229	0.585112	-1.4514	0.151793	-1.99603	0.297569	-0.126127	0.230715	-0.546677	0.586595	-0.57832	0.326067	-0.238511	0.116152	-2.05343	0.0443248	-0.466166	-0.0108568	0.0472637
threonine degradation II	2.38094	1.08723	2.18991	0.0323644	0.250007	4.51187	-0.0266543	0.0327289	-0.814396	0.418586	-0.0908016	0.0374931	-0.011465	0.0273807	-0.418724	0.676889	-0.0651302	0.0422002	-0.0553483	0.0576024	-0.960869	0.340412	-0.168247	0.0575503	-0.0918935	0.263653	-0.348539	0.728635	-0.608644	0.424857	0.503795	0.255334	1.97308	0.053022	0.00334957	1.00424	-0.155715	0.100681	-1.54662	0.127128	-0.353045	0.0416158	0.00557909	0.0506871	0.110069	0.912716	-0.0937659	0.104924	-0.266567
propionate production II	3.2188	1.43467	2.24358	0.0285012	0.40689	6.03071	-0.0545421	0.043188	-1.2629	0.211431	-0.139189	0.0301048	0.0088282	0.0361307	0.24434	0.807787	-0.0619867	0.0796431	-0.134842	0.0760103	-1.77399	0.0810549	-0.283819	0.0141356	0.349176	0.347908	1.00364	0.319515	-0.332712	1.03106	-0.516312	0.336931	-1.5324	0.130594	-1.17668	0.14406	0.0834127	0.132855	0.627847	0.532447	-0.176979	0.343804	-0.0877506	0.0668852	-1.31196	0.19445	-0.218843	0.0433419	-0.103081
propionate production III	-9.68577	3.01023	-3.21762	0.00207075	-15.5857	-3.78583	0.0543224	0.0906168	0.599473	0.551078	-0.123283	0.231928	0.135091	0.0758093	1.78198	0.0797295	-0.0134927	0.283674	0.0771079	0.159485	0.483482	0.630484	-0.235476	0.389692	0.954133	0.72998	1.30707	0.196096	-0.476601	2.38487	-0.0842619	0.706947	-0.119191	0.905515	-1.46985	1.30133	-0.240043	0.278756	-0.861122	0.392543	-0.786395	0.306309	-0.0482694	0.140338	-0.343951	0.732066	-0.323327	0.226788	-0.545266
arginine degradation I	2.14255	1.5744	1.36086	0.178563	-0.943224	5.22832	0.00717796	0.0473943	0.151452	0.880119	-0.0857131	0.100069	-0.0206316	0.0396497	-0.520348	0.604705	-0.0983436	0.0570803	-0.0533882	0.0834133	-0.640044	0.524541	-0.216875	0.110099	-0.451047	0.381793	-1.18139	0.242032	-1.19935	0.297253	-0.154671	0.369746	-0.418316	0.677185	-0.87936	0.570018	0.218709	0.145795	1.50012	0.138742	-0.0670432	0.504461	0.104368	0.0733995	1.42192	0.160141	-0.0394919	0.248229	0.116807
lactate production	4.69074	1.05575	4.44302	3.80554e-05	2.6215	6.75998	-0.0706853	0.0317814	-2.22411	0.0298527	-0.132976	-0.00839497	-0.00705032	0.0265881	-0.265169	0.791774	-0.0591619	0.0450613	-0.109522	0.0559348	-1.95802	0.0548051	-0.219152	0.000108499	-0.362517	0.25602	-1.41597	0.161871	-0.864308	0.139274	-0.213594	0.247942	-0.861466	0.392355	-0.699551	0.272364	-0.00853797	0.0977661	-0.0873305	0.930695	-0.200156	0.18308	0.0244468	0.0492198	0.496686	0.621196	-0.0720222	0.120916	-0.0481245
ethanol production I	0.94892	2.26689	0.4186	0.676979	-3.49411	5.39195	-0.0119785	0.0682403	-0.175535	0.861241	-0.145727	0.12177	-0.00400528	0.0570893	-0.0701582	0.944297	-0.115898	0.107888	-0.0517048	0.120102	-0.430508	0.668344	-0.2871	0.183691	-0.533859	0.549721	-0.971145	0.335311	-1.61129	0.543575	0.026586	0.532376	0.0499384	0.960335	-1.01685	1.07002	-0.326372	0.209921	-1.55474	0.125182	-0.73781	0.085066	0.115879	0.105684	1.09647	0.277182	-0.0912569	0.323015	-0.0659641
fucose degradation	2.18291	2.40293	0.908436	0.367223	-2.52675	6.89256	0.00667155	0.0723354	0.0922309	0.926817	-0.135103	0.148446	-0.0551304	0.0605152	-0.911016	0.365873	-0.173738	0.0634773	0.116546	0.127309	0.915459	0.363556	-0.132975	0.366068	-0.0733934	0.58271	-0.125952	0.900184	-1.21548	1.0687	0.509562	0.564324	0.902959	0.370099	-0.596493	1.61562	0.15398	0.222519	0.691988	0.49157	-0.282148	0.590109	0.00344184	0.112026	0.0307237	0.97559	-0.216125	0.223008	-0.276685
galactose degradation	4.98278	0.811815	6.13783	6.84788e-08	3.39165	6.57391	-0.0675446	0.0244381	-2.76391	0.00754162	-0.115442	-0.0196469	-0.00537663	0.0204447	-0.262984	0.793449	-0.0454475	0.0346942	-0.148201	0.0430107	-3.44569	0.00103657	-0.232501	-0.063902	0.0624084	0.196865	0.317011	0.752318	-0.32344	0.448257	-0.210701	0.190653	-1.10515	0.273433	-0.584375	0.162972	0.103468	0.0751766	1.37634	0.173749	-0.0438752	0.250811	-0.0303752	0.0378472	-0.802574	0.425337	-0.104554	0.043804	0.0382189
arabinose degradation	-8.499	4.07853	-2.08384	0.0413712	-16.4928	-0.505229	0.00908804	0.122776	0.0740213	0.941236	-0.231548	0.249724	0.071723	0.102713	0.698283	0.487654	-0.129591	0.273038	-0.231396	0.216084	-1.07086	0.288451	-0.654913	0.192121	-1.16628	0.989043	-1.1792	0.242898	-3.10477	0.772212	2.32942	0.957835	2.43197	0.0179677	0.452102	4.20675	-0.432252	0.377684	-1.14448	0.256895	-1.1725	0.307995	0.448658	0.190143	2.35958	0.0215118	0.0759848	0.821331	1.63449
lysine degradation II	-6.61585	1.7316	-3.82066	0.000314403	-10.0097	-3.22198	0.0213069	0.0521263	0.408755	0.684151	-0.0808588	0.123473	-0.0276651	0.0436084	-0.634398	0.528193	-0.113136	0.0578059	0.0464441	0.0917416	0.506249	0.614506	-0.133366	0.226254	-0.182081	0.419912	-0.433616	0.666097	-1.00509	0.640932	0.265801	0.406663	0.653615	0.515816	-0.531243	1.06285	-0.00662884	0.160351	-0.0413395	0.96716	-0.320911	0.307654	-0.0240371	0.0807279	-0.297754	0.766902	-0.182261	0.134187	0.118151
fructose degradation	4.91705	1.48996	3.30012	0.00161719	1.99678	7.83733	-0.102369	0.0448523	-2.28235	0.0259691	-0.190277	-0.0144597	0.00425374	0.0375231	0.113363	0.910115	-0.0692902	0.0777976	-0.0852533	0.0789395	-1.07998	0.284402	-0.239972	0.0694653	-0.145795	0.361316	-0.40351	0.687984	-0.85396	0.562371	-0.925633	0.349915	-2.64531	0.0103655	-1.61145	-0.239812	0.0673636	0.137975	0.488231	0.627137	-0.203062	0.33779	0.00849249	0.0694627	0.12226	0.903095	-0.127652	0.144637	-0.0489994
trehalose degradation	-5.72981	3.55391	-1.61225	0.112069	-12.6954	1.23573	-0.0250627	0.106983	-0.234267	0.815562	-0.234746	0.184621	0.0486465	0.0895015	0.543527	0.588748	-0.126773	0.224066	0.0117648	0.18829	0.0624824	0.950383	-0.357276	0.380806	-1.43643	0.861824	-1.66674	0.100694	-3.12558	0.25271	-0.0359671	0.834631	-0.0430934	0.965768	-1.67181	1.59988	0.277094	0.329103	0.841968	0.403095	-0.367936	0.922125	0.141553	0.165685	0.854348	0.396255	-0.183184	0.46629	-0.388251
histidine degradation	-7.30272	4.89508	-1.49185	0.140893	-16.8969	2.29147	0.16121	0.147357	1.09401	0.278252	-0.127604	0.450024	-0.0239095	0.123278	-0.193948	0.846861	-0.265529	0.21771	0.534985	0.259346	2.06282	0.0433937	0.0266764	1.04329	-0.117589	1.18706	-0.0990588	0.921416	-2.44418	2.209	0.919552	1.1496	0.799887	0.42688	-1.33363	3.17273	-0.772878	0.4533	-1.705	0.0932819	-1.66133	0.115573	0.135804	0.228211	0.595081	0.553991	-0.311482	0.58309	0.604808
lysine degradation I	-12.4259	3.41966	-3.63368	0.00057466	-19.1284	-5.72354	0.239483	0.102942	2.32639	0.0233365	0.0377203	0.441246	0.0849248	0.0861205	0.986116	0.327972	-0.0838683	0.253718	0.160618	0.181177	0.886528	0.378815	-0.194482	0.515718	-0.467989	0.829268	-0.56434	0.574592	-2.09332	1.15735	-0.11973	0.803102	-0.149084	0.881979	-1.69378	1.45432	-0.182435	0.316671	-0.576102	0.566666	-0.803098	0.438229	-0.023245	0.159426	-0.145804	0.884557	-0.335715	0.289225	0.036644
sucrose degradation I	5.58219	0.985607	5.66371	4.25914e-07	3.65044	7.51395	-0.0819992	0.0296697	-2.76373	0.00754521	-0.140151	-0.0238477	0.000735032	0.0248215	0.0296128	0.976473	-0.0479141	0.0493842	-0.124574	0.0522183	-2.38564	0.0201696	-0.22692	-0.0222283	-0.0659318	0.23901	-0.275854	0.783592	-0.534382	0.402518	-0.30202	0.231468	-1.3048	0.196862	-0.755689	0.15165	0.0930849	0.0912702	1.01988	0.311812	-0.0858013	0.271971	-0.00278913	0.0459494	-0.0607	0.951797	-0.0928484	0.0872701	0.0450332
arginine degradation IV	-0.0907211	5.11193	-0.017747	0.985899	-10.1099	9.92847	-0.120747	0.153884	-0.784663	0.435688	-0.422355	0.18086	0.0212266	0.128738	0.164882	0.869582	-0.231096	0.273549	-0.0990068	0.270834	-0.365562	0.715956	-0.629833	0.431819	0.421187	1.23964	0.339765	0.735201	-2.00847	2.85084	-0.383054	1.20053	-0.319072	0.750762	-2.73604	1.96994	-0.243504	0.47338	-0.514394	0.608836	-1.17131	0.684304	-0.339878	0.23832	-1.42614	0.158927	-0.806977	0.127222	0.639388
sucrose degradation II	6.62986	1.65241	4.01225	0.00016682	3.3912	9.86851	-0.135811	0.0497424	-2.73029	0.00826033	-0.233304	-0.0383178	0.0419091	0.0416141	1.00709	0.31787	-0.039653	0.123471	-0.10449	0.087546	-1.19354	0.237278	-0.276077	0.0670971	0.56173	0.400708	1.40184	0.166031	-0.223644	1.3471	-1.30505	0.388065	-3.36298	0.00133638	-2.06565	-0.54446	-0.0997042	0.153018	-0.651585	0.517116	-0.399614	0.200205	-0.152112	0.0770359	-1.97456	0.0528497	-0.3031	-0.00112443	-0.100987
arginine degradation V	2.19865	2.65441	0.828301	0.410729	-3.0039	7.40119	-0.00822963	0.0799057	-0.102992	0.918307	-0.164842	0.148383	0.00760517	0.0668485	0.113767	0.909796	-0.123415	0.138626	-0.355642	0.140633	-2.52887	0.0140454	-0.631278	-0.0800063	0.0957026	0.643694	0.148677	0.882299	-1.16591	1.35732	-0.434458	0.623383	-0.696936	0.48849	-1.65627	0.787351	0.0591308	0.245806	0.240559	0.810704	-0.422641	0.540902	-0.0356635	0.12375	-0.288191	0.774178	-0.278209	0.206882	-1.07928
melibiose degradation	4.00878	1.05131	3.81313	0.000322238	1.94825	6.06931	-0.0458522	0.0316476	-1.44884	0.152504	-0.10788	0.0161759	-0.0153404	0.0264761	-0.579403	0.564451	-0.0672326	0.0365519	0.0566772	0.0556994	1.01756	0.312908	-0.0524915	0.165846	-0.071304	0.254943	-0.279686	0.780664	-0.570983	0.428375	0.372322	0.246898	1.508	0.136717	-0.11159	0.856234	-0.0630302	0.0973545	-0.647429	0.519783	-0.253842	0.127781	0.0136009	0.0490126	0.277499	0.782335	-0.0824619	0.109664	0.202353
lactose and galactose degradation	-1.80336	4.60692	-0.391447	0.696831	-10.8328	7.22603	0.0330005	0.138682	0.237958	0.812711	-0.238811	0.304812	0.0488289	0.11602	0.420865	0.675333	-0.178567	0.276224	-0.319434	0.244079	-1.30874	0.195533	-0.79782	0.158951	-1.01991	1.11718	-0.912932	0.364873	-3.20953	1.16972	-1.18883	1.08193	-1.0988	0.276171	-3.30936	0.931711	-0.672805	0.426614	-1.57708	0.119949	-1.50895	0.163344	0.156136	0.214777	0.72697	0.470025	-0.264818	0.577091	0.039683
maltose degradation	-7.55043	2.81088	-2.68615	0.00929928	-13.0596	-2.04121	0.00049378	0.0846158	0.00583555	0.995363	-0.16535	0.166338	0.0214845	0.0707889	0.303501	0.762541	-0.117259	0.160228	0.170079	0.148923	1.14206	0.257891	-0.121804	0.461963	-0.34882	0.681638	-0.511739	0.610682	-1.68481	0.987165	0.00575464	0.66013	0.00871745	0.993073	-1.28808	1.29959	-0.0722502	0.260296	-0.27757	0.782281	-0.58242	0.43792	0.221904	0.131044	1.69335	0.0954908	-0.0349386	0.478746	0.59443
[truncated: 78 more columns]
